# Supplementary material for: Transcriptomic Profiling after In Vitro Δ8-THC Exposure Shows Cytoskeletal Remodeling in Trauma-Injured NSC-34 Cell Line
Source: Pharmaceuticals (Basel). 2023 Sep 7;16(9):1268. doi: 10.3390/ph16091268 (PMC10535185; doi:10.3390/ph16091268)
Supplement: Supplementary file 1 [file pharmaceuticals-16-01268-s001.zip]

Archive with 2 entries (2 files):
- Table S1 CTRL_vs_Scratch.tsv
- Table S2 CTRL_vs_DELTA8-20-Scratch.tsv
