# Supplementary material for: Transcriptomic Profiling after In Vitro Δ8-THC Exposure Shows Cytoskeletal Remodeling in Trauma-Injured NSC-34 Cell Line
Source: Pharmaceuticals (Basel). 2023 Sep 7;16(9):1268. doi: 10.3390/ph16091268 (PMC10535185; doi:10.3390/ph16091268)
Supplement: Supplementary file 1 [file pharmaceuticals-16-01268-s001.zip › Table S1 CTRL_vs_Scratch.tsv]

Gene	CTRL	Scratch	Fold_Change	q-Value
1110004F10Rik	448.6	533.23	0.25	5.08e-04
1110038F14Rik	17.69	4.8	-1.88	9.77e-04
1190007I07Rik	20.82	32.67	0.65	4.76e-02
1500002C15Rik	0	10.57	5.79	3.31e-04
1700123O20Rik	98.88	130.66	0.4	8.13e-03
1810013L24Rik	1365.57	1837.95	0.43	3.20e-30
1810058I24Rik	132.19	93.19	-0.5	8.46e-04
2010315B03Rik	14.57	4.8	-1.6	6.74e-03
2300009A05Rik	21.86	36.51	0.74	1.76e-02
2310022B05Rik	21.86	34.59	0.66	3.77e-02
2310057M21Rik	27.06	8.65	-1.65	1.24e-04
2310061I04Rik	102	79.74	-0.36	4.02e-02
2410004B18Rik	10.41	2.88	-1.85	1.38e-02
2410137M14Rik	0	4.8	4.65	5.66e-03
2610008E11Rik	3.12	9.61	1.62	3.33e-02
2610020C07Rik	10.41	20.18	0.95	3.16e-02
2610021A01Rik	72.86	43.23	-0.75	4.13e-04
2610507B11Rik	2196.16	2437.47	0.15	3.11e-06
2700062C07Rik	9.37	2.88	-1.7	2.71e-02
2810404M03Rik	10.41	0.96	-3.44	3.70e-03
3000002C10Rik	14.57	29.78	1.03	4.66e-03
3110009E18Rik	6.24	16.33	1.39	1.03e-02
3110067C02Rik	7.29	1.92	-1.92	3.88e-02
4921524J17Rik	65.57	88.39	0.43	2.20e-02
4930522L14Rik	18.73	3.84	-2.29	1.99e-04
4930590J08Rik	6.24	0	-5.14	1.89e-03
4931414P19Rik	9.37	22.1	1.24	5.47e-03
4931440P22Rik	0	4.8	4.65	5.66e-03
4932438A13Rik	2491.75	2607.53	0.07	4.46e-02
4933431E20Rik	5.2	0	-4.88	3.57e-03
5031439G07Rik	155.08	186.39	0.27	3.57e-02
5430403G16Rik	12.49	3.84	-1.7	9.68e-03
5830417I10Rik	54.12	26.9	-1.01	1.03e-04
6330403K07Rik	28.1	110.49	1.98	2.44e-18
7SK	352.84	192.15	-0.88	1.10e-20
8030462N17Rik	246.68	284.39	0.21	4.27e-02
9130213A22Rik	0	4.8	4.65	5.66e-03
9330151L19Rik	9.37	29.78	1.67	6.77e-05
9930021J03Rik	401.76	520.74	0.37	2.38e-07
A230006K03Rik	0	4.8	4.65	5.66e-03
A430005L14Rik	6.24	0.96	-2.7	3.05e-02
A530083I20Rik	8.33	0.96	-3.12	9.86e-03
A630089N07Rik	28.1	13.45	-1.06	4.32e-03
AI837181	39.55	68.21	0.79	4.58e-04
AW046200	10.41	3.84	-1.44	3.61e-02
AW209491	26.02	15.37	-0.76	4.10e-02
Aacs	87.43	47.08	-0.89	5.88e-06
Aagab	52.04	13.45	-1.95	2.03e-09
Aak1	643.23	724.42	0.17	5.30e-03
Aar2	60.37	84.55	0.49	1.18e-02
Aars	3748.04	3273.34	-0.2	1.51e-14
Aatk	18.73	47.08	1.33	1.14e-05
Abat	325.78	271.9	-0.26	4.99e-03
Abca1	375.74	420.82	0.16	4.84e-02
Abca2	743.15	895.44	0.27	7.02e-07
Abca3	285.19	183.51	-0.64	3.30e-10
Abca7	270.62	205.6	-0.4	1.07e-04
Abcb1a	154.04	83.59	-0.88	1.30e-09
Abcb7	165.49	283.43	0.78	1.29e-13
Abcc5	724.42	633.15	-0.19	1.47e-03
Abcd3	424.66	261.33	-0.7	2.91e-17
Abcf2	1183.43	1536.27	0.38	3.67e-20
Abcf3	412.17	349.72	-0.24	3.86e-03
Abcg4	53.08	83.59	0.66	9.25e-04
Abhd1	5.2	0	-4.88	3.57e-03
Abhd10	3.12	20.18	2.69	8.17e-05
Abhd12	69.74	264.21	1.92	8.72e-42
Abhd16a	392.39	447.72	0.19	1.66e-02
Abhd17a	123.86	175.82	0.51	1.08e-04
Abhd17b	190.47	254.6	0.42	8.36e-05
Abhd4	102	139.31	0.45	2.27e-03
Abhd5	495.44	80.7	-2.62	4.00e-102
Abhd8	32.27	10.57	-1.61	3.20e-05
Abi1	851.4	967.49	0.18	4.49e-04
Abl1	562.05	632.19	0.17	1.03e-02
Abl2	693.19	763.81	0.14	2.04e-02
Abr	1442.59	1269.18	-0.18	1.24e-05
Abraxas1	11.45	3.84	-1.57	1.88e-02
Abtb1	31.22	51.88	0.73	4.47e-03
Acaca	1897.44	1334.51	-0.51	1.14e-42
Acacb	45.8	29.78	-0.62	2.13e-02
Acad10	20.82	10.57	-0.98	2.37e-02
Acad11	15.61	27.86	0.84	2.24e-02
Acad8	80.14	55.72	-0.52	7.92e-03
Acad9	13.53	4.8	-1.49	1.29e-02
Acadm	36.43	5.76	-2.66	2.62e-08
Acadvl	44.76	79.74	0.83	6.05e-05
Acap2	469.42	392.95	-0.26	7.97e-04
Acap3	118.65	72.06	-0.72	1.06e-05
Acat1	418.41	506.33	0.28	1.84e-04
Acat2	56.2	20.18	-1.48	1.19e-07
Acbd5	226.9	124.9	-0.86	3.06e-13
Acbd6	117.61	87.43	-0.43	7.42e-03
Ace	307.05	422.74	0.46	1.40e-08
Acer2	0	7.69	5.33	1.12e-03
Acin1	1167.81	1339.31	0.2	7.07e-06
Acly	5661.09	5377.42	-0.07	4.87e-04
Aco1	85.35	65.33	-0.39	4.31e-02
Aco2	4136.27	4345.56	0.07	3.73e-03
Acot2	35.39	18.25	-0.96	3.14e-03
Acot7	1751.72	1947.48	0.15	2.61e-05
Acsl1	118.65	44.2	-1.42	1.73e-14
Acsl4	2228.42	2452.84	0.14	1.77e-05
Acsl5	290.39	231.55	-0.33	9.23e-04
Acsl6	266.45	313.21	0.23	1.46e-02
Acss2	366.37	324.74	-0.17	4.98e-02
Acta1	1.04	9.61	3.21	7.04e-03
Actb	152791.16	135895.96	-0.17	0.00e+00
Actg-ps1	5.2	0	-4.88	3.57e-03
Actg1	15418.9	14960.13	-0.04	6.93e-04
Actl6a	266.45	165.25	-0.69	6.95e-11
Actl6b	145.72	184.47	0.34	6.97e-03
Actn1	3829.22	5543.64	0.53	1.52e-133
Actn2	22.9	73.02	1.67	1.17e-10
Actn4	1140.75	2477.82	1.12	9.70e-201
Actr10	503.76	414.09	-0.28	1.18e-04
Actr2	1719.46	2122.34	0.3	1.01e-18
Actr3b	102	72.06	-0.5	3.82e-03
Acvr2a	233.15	350.68	0.59	9.77e-11
Acvr2b	1534.19	484.23	-1.66	1.28e-216
Adam10	1699.68	1861.01	0.13	4.89e-04
Adam15	104.08	136.43	0.39	8.52e-03
Adam19	72.86	48.04	-0.6	4.10e-03
Adam22	319.54	380.46	0.25	3.38e-03
Adam23	88.47	37.47	-1.24	2.69e-09
Adam9	341.39	167.17	-1.03	1.28e-25
Adamts1	12.49	2.88	-2.12	3.70e-03
Adamts17	11.45	23.06	1.01	1.54e-02
Adamts6	8.33	26.9	1.69	1.43e-04
Adamtsl2	1.04	9.61	3.21	7.04e-03
Adap1	14.57	25.94	0.83	2.88e-02
Adar	169.66	118.17	-0.52	7.96e-05
Adat2	18.73	8.65	-1.12	1.71e-02
Adck2	11.45	0.96	-3.57	2.39e-03
Adck5	5.2	18.25	1.81	1.33e-03
Adcy6	1345.8	1509.37	0.17	6.77e-05
Add1	1220.9	1737.07	0.51	1.04e-38
Add3	185.27	148.92	-0.32	1.19e-02
Adgra1	2.08	7.69	1.88	3.99e-02
Adgra2	5.2	13.45	1.37	2.23e-02
Adgrb1	109.29	151.8	0.47	7.72e-04
Adgrb2	610.97	777.26	0.35	2.74e-09
Adgrl1	2697.84	3067.74	0.19	6.05e-11
Adgrl3	64.53	42.27	-0.61	6.30e-03
Adh5	192.55	154.68	-0.32	1.00e-02
Adi1	12.49	0.96	-3.7	1.56e-03
Adk	390.31	345.88	-0.17	4.19e-02
Adnp2	34.35	7.69	-2.16	4.83e-07
Ado	27.06	65.33	1.27	4.07e-07
Adpgk	172.78	246.92	0.52	2.22e-06
Adprh	41.63	15.37	-1.44	9.73e-06
Adprm	10.41	3.84	-1.44	3.61e-02
Adprs	42.67	63.41	0.57	1.18e-02
Adra2a	123.86	90.31	-0.46	3.47e-03
Adra2b	104.08	79.74	-0.38	2.47e-02
Adsl	149.88	217.13	0.53	4.72e-06
Adss	602.64	730.18	0.28	4.61e-06
Aebp1	148.84	212.33	0.51	1.41e-05
Afap1l1	107.21	79.74	-0.43	1.11e-02
Aff4	2689.51	2085.83	-0.37	1.84e-33
Afg3l2	106.16	318.01	1.58	4.91e-41
Aftph	352.84	486.15	0.46	9.03e-10
Agap2	22.9	56.69	1.31	1.65e-06
Agap3	1084.55	1449.8	0.42	5.00e-23
Agfg1	1446.76	1900.4	0.39	8.46e-27
Agfg2	103.04	153.72	0.58	4.39e-05
Aggf1	52.04	14.41	-1.85	5.37e-09
Agl	109.29	64.37	-0.76	8.71e-06
Ago1	528.74	661.97	0.32	3.51e-07
Ago3	211.29	257.49	0.29	6.88e-03
Agpat1	639.07	761.89	0.25	1.82e-05
Agpat2	41.63	24.02	-0.79	6.00e-03
Agpat5	23.94	6.73	-1.83	1.31e-04
Agrn	256.04	318.01	0.31	9.25e-04
Agtr1a	0	7.69	5.33	1.12e-03
Ahctf1	491.27	404.48	-0.28	1.65e-04
Ahcy	408.01	271.9	-0.59	2.07e-12
Ahcyl1	2103.52	2689.19	0.35	3.97e-31
Ahcyl2	680.7	789.75	0.21	2.36e-04
Ahdc1	190.47	232.51	0.29	9.88e-03
Ahi1	286.23	228.66	-0.32	1.10e-03
Ahnak	8249.64	8652.68	0.07	5.29e-05
Ahnak2	15.61	28.82	0.88	1.44e-02
Ahsa1	1654.92	2169.42	0.39	4.35e-30
Ahsa2	77.02	17.29	-2.16	1.24e-14
Aif1l	38.51	16.33	-1.24	1.41e-04
Aifm2	15.61	1.92	-3.02	3.14e-04
Aig1	26.02	9.61	-1.44	5.92e-04
Aimp2	53.08	28.82	-0.88	6.19e-04
Aip	141.55	197.92	0.48	7.69e-05
Ajm1	16.65	30.74	0.88	1.13e-02
Ak2	1933.87	363.17	-2.41	0.00e+00
Ak3	74.94	49	-0.61	3.01e-03
Akap1	140.51	192.15	0.45	2.72e-04
Akap11	234.19	173.9	-0.43	1.04e-04
Akap12	48.92	32.67	-0.58	2.47e-02
Akap6	232.11	271.9	0.23	2.72e-02
Akap8l	957.57	1255.72	0.39	8.82e-18
Akap9	284.15	231.55	-0.3	3.09e-03
Akirin1	89.51	115.29	0.37	2.49e-02
Akirin2	171.74	220.02	0.36	1.86e-03
Akr1a1	663.01	565.89	-0.23	3.36e-04
Akr1b10	27.06	8.65	-1.65	1.24e-04
Akr1b3	237.31	186.39	-0.35	1.50e-03
Akr1b8	19.78	9.61	-1.04	2.03e-02
Akr1e1	9.37	0.96	-3.29	5.93e-03
Akt1	1472.78	1705.36	0.21	4.21e-08
Akt2	456.93	542.83	0.25	4.68e-04
Akt3	2939.31	2796.8	-0.07	1.79e-02
Aktip	180.06	145.08	-0.31	1.44e-02
Alad	333.07	243.07	-0.45	7.24e-07
Alas1	116.57	75.9	-0.62	1.47e-04
Alcam	12.49	32.67	1.39	2.02e-04
Aldh16a1	0	4.8	4.65	5.66e-03
Aldh1a3	53.08	37.47	-0.5	4.19e-02
Aldh1b1	125.94	156.61	0.31	2.28e-02
Aldh1l2	314.33	226.74	-0.47	6.45e-07
Aldh3a2	39.55	64.37	0.7	2.12e-03
Aldh3b1	44.76	29.78	-0.59	3.10e-02
Aldh7a1	43.71	25.94	-0.75	7.14e-03
Aldh9a1	204	128.74	-0.66	4.48e-08
Aldoa	9710.97	8202.08	-0.24	2.18e-55
Aldoc	614.09	491.91	-0.32	1.21e-06
Alg12	28.1	13.45	-1.06	4.32e-03
Alg13	108.25	147.96	0.45	1.58e-03
Alg2	37.47	67.25	0.84	2.15e-04
Alg3	121.78	248.84	1.03	2.06e-18
Alg9	271.66	161.41	-0.75	1.11e-12
Alk	39.55	57.65	0.54	2.27e-02
Alkbh1	23.94	9.61	-1.32	2.00e-03
Alkbh3	86.39	65.33	-0.4	3.33e-02
Alkbh5	806.65	1210.57	0.59	1.09e-34
Alox5ap	7.29	0	-5.37	1.08e-03
Alyref	71.82	39.39	-0.87	7.14e-05
Alyref2	1.04	12.49	3.58	2.15e-03
Amd1	1185.51	1596.8	0.43	1.82e-26
Amd2	24.98	43.23	0.79	5.71e-03
Ammecr1	125.94	159.49	0.34	1.26e-02
Ammecr1l	403.84	556.29	0.46	4.93e-11
Amotl1	156.12	127.78	-0.29	3.63e-02
Ampd2	512.09	646.6	0.34	1.79e-07
Ampd3	779.58	630.26	-0.31	1.26e-07
Anapc10	191.51	81.67	-1.23	7.09e-19
Anapc13	94.72	58.61	-0.69	1.64e-04
Anapc15	255	386.23	0.6	4.69e-12
Anapc4	666.13	598.56	-0.15	1.68e-02
Anapc5	1627.86	1761.09	0.11	3.53e-03
Angptl2	108.25	136.43	0.33	2.48e-02
Angptl6	9.37	0.96	-3.29	5.93e-03
Ank	208.17	297.84	0.52	1.56e-07
Ank1	1.04	7.69	2.88	1.77e-02
Ank2	1191.75	1277.82	0.1	3.09e-02
Ankfy1	145.72	175.82	0.27	3.75e-02
Ankrd11	2742.59	2585.43	-0.09	6.10e-03
Ankrd13b	276.86	359.33	0.38	2.06e-05
Ankrd13c	677.58	480.38	-0.5	4.01e-15
Ankrd23	1.04	13.45	3.69	1.50e-03
Ankrd27	47.88	73.02	0.61	3.93e-03
Ankrd28	1006.49	1082.79	0.11	3.82e-02
Ankrd40	175.9	109.53	-0.68	2.14e-07
Ankrd46	67.65	90.31	0.42	2.50e-02
Ankrd49	29.14	14.41	-1.02	5.06e-03
Ankrd50	28.1	15.37	-0.87	1.60e-02
Ankrd52	1795.44	2550.84	0.51	3.49e-56
Ankrd54	170.7	118.17	-0.53	5.74e-05
Ankrd6	17.69	32.67	0.88	8.84e-03
Anks3	26.02	15.37	-0.76	4.10e-02
Ano10	1479.02	123.94	-3.58	0.00e+00
Ano6	378.86	308.41	-0.3	5.21e-04
Ano8	123.86	90.31	-0.46	3.47e-03
Anp32a	1653.88	1224.98	-0.43	4.21e-28
Anp32b	1502.96	1782.23	0.25	6.27e-11
Anp32b-ps1	21.86	3.84	-2.51	3.08e-05
Antxr2	16.65	4.8	-1.79	1.86e-03
Anxa4	33.31	52.84	0.67	8.41e-03
Anxa5	594.32	443.88	-0.42	3.74e-10
Anxa6	1600.8	1267.25	-0.34	2.18e-17
Aoc2	41.63	57.65	0.47	4.83e-02
Ap1g1	2434.51	2680.55	0.14	6.28e-06
Ap1s1	375.74	303.6	-0.31	3.42e-04
Ap2a1	974.22	1175.02	0.27	8.02e-09
Ap2b1	2272.14	2449	0.11	9.42e-04
Ap2m1	1734.03	2509.53	0.53	1.64e-60
Ap3b2	1821.46	1482.47	-0.3	1.11e-15
Ap3d1	1115.77	696.56	-0.68	5.76e-42
Ap3m1	349.72	294.96	-0.25	6.01e-03
Ap3s2	415.29	558.21	0.43	1.06e-09
Ap4e1	278.94	223.86	-0.32	1.63e-03
Ap5b1	6.24	0.96	-2.7	3.05e-02
Ap5s1	0	4.8	4.65	5.66e-03
Apba1	52.04	80.7	0.63	1.62e-03
Apbb1	930.5	1142.35	0.3	4.94e-10
Aph1a	532.91	856.05	0.68	4.28e-32
Aph1b	21.86	42.27	0.95	1.40e-03
Apip	13.53	3.84	-1.82	5.04e-03
Aplp1	623.46	537.07	-0.22	1.10e-03
App	3750.12	3286.79	-0.19	7.07e-14
Appl1	572.46	666.77	0.22	5.66e-04
Appl2	88.47	60.53	-0.55	3.57e-03
Aprt	11.45	55.72	2.28	9.53e-11
Aqr	502.72	280.54	-0.84	2.58e-27
Araf	247.72	302.64	0.29	2.88e-03
Arcn1	2596.88	3382.87	0.38	1.38e-44
Arf3	520.42	576.46	0.15	3.55e-02
Arf4	1355.16	1110.65	-0.29	3.29e-11
Arf5	274.78	363.17	0.4	4.70e-06
Arf6	393.43	653.32	0.73	1.47e-27
Arfgap1	202.96	265.17	0.39	2.08e-04
Arfgap2	224.82	295.92	0.4	5.32e-05
Arfgef1	2872.7	2608.49	-0.14	2.49e-06
Arfgef2	523.54	1167.33	1.16	2.32e-99
Arfgef3	2094.16	2239.55	0.1	4.95e-03
Arfip2	500.64	610.09	0.29	1.81e-05
Arglu1	816.01	911.77	0.16	3.32e-03
Arhgap1	181.1	137.39	-0.4	1.69e-03
Arhgap10	151.96	196	0.37	2.67e-03
Arhgap17	335.15	292.07	-0.2	3.19e-02
Arhgap19	317.45	251.72	-0.33	3.67e-04
Arhgap23	214.41	270.94	0.34	1.03e-03
Arhgap26	1364.53	1622.74	0.25	2.49e-10
Arhgap32	75.98	50.92	-0.58	4.71e-03
Arhgap33	134.27	171.02	0.35	7.85e-03
Arhgap5	836.83	1026.1	0.29	5.13e-09
Arhgdia	1565.41	1284.55	-0.29	1.14e-12
Arhgef10l	465.25	558.21	0.26	1.69e-04
Arhgef11	584.95	488.07	-0.26	1.19e-04
Arhgef2	925.3	1014.57	0.13	1.03e-02
Arhgef39	17.69	33.63	0.93	5.68e-03
Arhgef40	98.88	137.39	0.47	1.41e-03
Arhgef9	60.37	40.35	-0.58	1.19e-02
Arid1a	10750.76	11740.6	0.13	2.22e-19
Arid1b	741.07	878.14	0.24	8.15e-06
Arid2	2589.59	3154.2	0.28	2.24e-24
Arid4b	479.82	616.81	0.36	4.22e-08
Arid5b	128.02	85.51	-0.58	1.65e-04
Arih1	2495.92	3187.83	0.35	1.62e-36
Arl1	781.67	612.97	-0.35	1.42e-09
Arl10	11.45	21.14	0.88	3.90e-02
Arl13b	39.55	11.53	-1.78	8.45e-07
Arl14ep	319.54	245.96	-0.38	5.44e-05
Arl15	66.61	35.55	-0.91	7.36e-05
Arl2	167.57	225.78	0.43	1.52e-04
Arl6	40.59	1.92	-4.4	1.97e-08
Arl6ip1	1344.76	1472.86	0.13	2.01e-03
Arl6ip6	287.27	334.35	0.22	1.79e-02
Armc1	194.64	235.39	0.27	1.35e-02
Armc8	942.99	1024.18	0.12	2.19e-02
Armh3	276.86	197.92	-0.48	1.80e-06
Arnt	301.84	344.92	0.19	3.55e-02
Arnt2	55.16	23.06	-1.26	2.96e-06
Arpc1a	462.13	380.46	-0.28	2.67e-04
Arpc2	3617.94	2986.07	-0.28	1.10e-26
Arpc3	252.92	125.86	-1.01	1.53e-18
Arpc4	349.72	545.72	0.64	1.09e-18
Arpc5	143.63	82.63	-0.8	8.63e-08
Arpc5l	123.86	177.74	0.52	6.06e-05
Arpin	22.9	9.61	-1.25	3.62e-03
Arpp19	312.25	267.09	-0.23	1.83e-02
Arrb1	154.04	203.68	0.4	7.80e-04
Arvcf	434.03	367.97	-0.24	2.86e-03
Asah1	65.57	30.74	-1.09	4.33e-06
Asap1	2694.72	1941.71	-0.47	3.91e-53
Asap2	75.98	105.68	0.48	5.40e-03
Asap3	41.63	21.14	-0.98	1.02e-03
Asb3	68.69	37.47	-0.87	9.29e-05
Asb6	16.65	28.82	0.79	2.68e-02
Asb7	63.49	43.23	-0.55	1.36e-02
Asb8	63.49	39.39	-0.69	2.49e-03
Ascc1	58.29	39.39	-0.57	1.64e-02
Ascc3	2154.52	1992.63	-0.11	1.23e-03
Asf1a	533.95	699.44	0.39	3.13e-10
Asf1b	174.86	137.39	-0.35	7.04e-03
Ash1l	1696.56	1490.15	-0.19	1.35e-06
Ash2l	581.83	425.62	-0.45	3.59e-11
Asic1	177.98	266.13	0.58	3.51e-08
Asic4	36.43	108.57	1.58	1.91e-14
Asl	1548.76	1143.32	-0.44	7.00e-27
Asns	4160.21	3316.57	-0.33	1.37e-41
Asnsd1	7.29	0.96	-2.92	1.71e-02
Aspg	1.04	6.73	2.69	2.94e-02
Asphd2	296.64	27.86	-3.41	4.52e-64
Aspm	211.29	175.82	-0.27	2.40e-02
Ass1	73.9	49.96	-0.56	6.33e-03
Aste1	15.61	7.69	-1.02	4.47e-02
Astn1	1068.94	906.97	-0.24	1.48e-06
Asxl1	344.52	479.42	0.48	3.83e-10
Asxl2	279.98	333.39	0.25	6.22e-03
Asz1	88.47	23.06	-1.94	2.76e-15
Atad1	962.77	850.28	-0.18	6.57e-04
Atad2	676.54	856.05	0.34	9.37e-10
Atad3a	117.61	165.25	0.49	2.74e-04
Ate1	310.17	362.21	0.22	1.13e-02
Atf1	19.78	8.65	-1.19	9.59e-03
Atf2	1380.14	1279.74	-0.11	1.40e-02
Atf3	63.49	31.71	-1	2.59e-05
Atf4	2161.81	2038.75	-0.08	1.69e-02
Atf6	410.09	291.11	-0.49	1.86e-09
Atg4a	72.86	124.9	0.78	1.57e-06
Atg4b	115.53	157.57	0.45	1.17e-03
Atg4d	12.49	22.1	0.82	4.71e-02
Atg5	277.9	365.09	0.39	7.05e-06
Atg9a	429.86	491.91	0.19	9.79e-03
Atg9b	53.08	80.7	0.6	2.52e-03
Atm	275.82	140.27	-0.98	3.22e-19
Atmin	59.33	81.67	0.46	1.90e-02
Atox1	94.72	119.14	0.33	3.88e-02
Atp13a1	639.07	471.74	-0.44	1.36e-11
Atp13a3	1535.23	1337.39	-0.2	1.05e-06
Atp1a1	11111.93	10782.71	-0.04	4.57e-03
Atp1a3	922.18	1034.75	0.17	1.09e-03
Atp1b3	49.96	26.9	-0.89	7.99e-04
Atp2a2	4446.44	4653.96	0.07	5.66e-03
Atp2b3	521.46	618.74	0.25	1.93e-04
Atp2c1	1993.2	1533.39	-0.38	1.95e-26
Atp5a1	775.42	689.83	-0.17	4.34e-03
Atp5b	14378.07	15087.92	0.07	3.68e-08
Atp5c1	469.42	385.27	-0.29	1.86e-04
Atp5g1	2035.87	2351.96	0.21	1.57e-10
Atp5g2	859.73	1040.51	0.28	3.67e-08
Atp5g3	1301.04	2310.65	0.83	7.67e-118
Atp5h	70.78	41.31	-0.78	3.50e-04
Atp5j	241.47	152.76	-0.66	2.57e-09
Atp5l	1525.86	1089.51	-0.49	7.04e-32
Atp5pb	271.66	103.76	-1.39	4.14e-31
Atp6ap1	394.48	198.88	-0.99	1.08e-27
Atp6ap2	273.74	464.05	0.76	4.21e-21
Atp6v0a1	578.7	477.5	-0.28	4.79e-05
Atp6v0b	307.05	403.52	0.39	2.06e-06
Atp6v0c	26.02	63.41	1.29	5.05e-07
Atp6v0c-ps2	98.88	156.61	0.66	2.62e-06
Atp6v0e	80.14	23.06	-1.8	5.66e-13
Atp6v1a	431.95	319.94	-0.43	5.54e-08
Atp6v1c1	682.79	616.81	-0.15	2.17e-02
Atp6v1d	300.8	186.39	-0.69	3.32e-12
Atp6v1e1	851.4	643.72	-0.4	3.83e-13
Atp6v1f	170.7	70.14	-1.28	6.63e-18
Atp6v1h	945.08	662.93	-0.51	6.74e-22
Atp7b	4.16	10.57	1.34	4.81e-02
Atp8a1	561.01	473.66	-0.24	4.49e-04
Atp8a2	8.33	0.96	-3.12	9.86e-03
Atp8b2	1249	1431.55	0.2	3.59e-06
Atp9b	235.23	270.94	0.2	5.00e-02
Atr	566.21	349.72	-0.7	1.81e-22
Atraid	95.76	176.78	0.88	1.05e-10
Atrn	302.88	343.96	0.18	4.59e-02
Atrnl1	933.63	1077.98	0.21	2.65e-05
Atrx	1113.69	1523.78	0.45	1.08e-27
Atxn10	151.96	216.17	0.51	1.35e-05
Atxn2l	5361.33	5772.3	0.11	2.47e-07
Atxn7	79.1	124.9	0.66	3.54e-05
Atxn7l1	109.29	74.94	-0.54	1.17e-03
Auh	154.04	82.63	-0.9	7.05e-10
Aup1	1023.14	1170.22	0.19	4.27e-05
Aurka	13.53	2.88	-2.23	1.96e-03
Auts2	536.03	412.17	-0.38	8.99e-08
Aven	12.49	0.96	-3.7	1.56e-03
Axin2	61.41	42.27	-0.54	1.84e-02
Azin1	1626.82	1812.97	0.16	3.45e-05
Azin2	109.29	176.78	0.69	1.78e-07
B130055M24Rik	7.29	30.74	2.08	5.62e-06
B230209E15Rik	7.29	62.45	3.1	2.66e-13
B230219D22Rik	255	403.52	0.66	9.36e-15
B3galnt1	158.21	236.35	0.58	2.45e-07
B3gnt8	18.73	38.43	1.04	1.13e-03
B4galnt4	148.84	122.02	-0.29	4.31e-02
B4galt2	33.31	53.8	0.69	5.86e-03
B4galt3	115.53	85.51	-0.43	7.15e-03
B4galt4	2.08	7.69	1.88	3.99e-02
B4galt6	469.42	335.31	-0.49	2.26e-10
B930086L07Rik	6.24	0.96	-2.7	3.05e-02
B9d1	17.69	50.92	1.52	5.07e-07
BC002059	24.98	8.65	-1.53	4.52e-04
BC005537	1086.63	1432.51	0.4	7.20e-21
BC005624	61.41	88.39	0.53	5.45e-03
BC034090	0	5.76	4.91	3.12e-03
BC048403	134.27	200.8	0.58	2.09e-06
BC055324	126.98	88.39	-0.52	7.21e-04
Babam1	84.31	19.22	-2.13	8.25e-16
Babam2	681.75	601.44	-0.18	4.23e-03
Bace1	151.96	275.74	0.86	1.67e-15
Bace2	208.17	133.55	-0.64	8.99e-08
Bach2	99.92	127.78	0.35	2.12e-02
Bad	80.14	126.82	0.66	2.81e-05
Bag2	12.49	30.74	1.3	5.97e-04
Bag3	1434.27	1693.84	0.24	5.29e-10
Bag4	22.9	12.49	-0.87	3.06e-02
Bag5	39.55	11.53	-1.78	8.45e-07
Bag6	1638.27	2200.16	0.43	1.45e-35
Bahcc1	114.49	156.61	0.45	1.09e-03
Bahd1	167.57	231.55	0.47	3.27e-05
Baiap2l1	527.7	277.66	-0.93	2.55e-33
Bambi	33.31	19.22	-0.79	1.50e-02
Banf1	839.95	1048.2	0.32	1.41e-10
Basp1	86.39	126.82	0.55	3.93e-04
Baz1a	170.7	217.13	0.35	2.69e-03
Baz2a	2368.94	2645	0.16	2.45e-07
Baz2b	499.6	436.19	-0.2	8.51e-03
Bbof1	11.45	4.8	-1.25	4.59e-02
Bbs4	172.78	112.41	-0.62	2.64e-06
Bbs5	60.37	30.74	-0.97	6.41e-05
Bbs9	28.1	17.29	-0.7	4.81e-02
Bbx	1212.57	1102.96	-0.14	3.61e-03
Bcan	47.88	27.86	-0.78	3.56e-03
Bcap29	19.78	7.69	-1.36	4.23e-03
Bcap31	728.58	1028.02	0.5	2.86e-22
Bcar3	9.37	19.22	1.04	2.51e-02
Bcas1	8.33	0	-5.56	6.55e-04
Bcas2	320.58	440.03	0.46	9.26e-09
Bcat1	38.51	4.8	-3	5.06e-09
Bccip	38.51	55.72	0.53	2.83e-02
Bcdin3d	6.24	0.96	-2.7	3.05e-02
Bckdhb	63.49	31.71	-1	2.59e-05
Bckdk	386.15	493.84	0.35	1.87e-06
Bcl2	31.22	58.61	0.91	2.53e-04
Bcl2l2	8.33	0.96	-3.12	9.86e-03
Bcl6b	2.08	13.45	2.69	1.53e-03
Bcl9	388.23	589.91	0.6	3.50e-18
Bcl9l	339.31	504.4	0.57	2.44e-14
Bclaf1	3231.79	3590.39	0.15	6.86e-09
Bclaf3	17.69	1.92	-3.2	1.11e-04
Bco1	49.96	26.9	-0.89	7.99e-04
Bcor	1296.88	2006.09	0.63	1.32e-64
Bcs1l	147.8	59.57	-1.31	4.77e-16
Bdh1	30.18	16.33	-0.89	1.09e-02
Bdp1	401.76	346.84	-0.21	1.10e-02
Becn1	1163.65	1465.17	0.33	1.85e-15
Bend4	205.04	290.15	0.5	5.12e-07
Bet1	32.27	16.33	-0.98	3.99e-03
Bex3	1357.25	881.03	-0.62	6.52e-44
Bfar	160.29	194.08	0.28	2.52e-02
Bhlhe40	425.7	346.84	-0.3	2.34e-04
Bicd1	260.21	321.86	0.31	1.07e-03
Bicdl1	512.09	592.79	0.21	1.90e-03
Bin3	38.51	21.14	-0.87	4.49e-03
Birc6	5493.52	5158.37	-0.09	2.10e-05
Bivm	216.49	107.61	-1.01	5.05e-16
Blcap	68.69	110.49	0.69	5.93e-05
Blm	594.32	459.25	-0.37	2.93e-08
Blmh	397.6	278.62	-0.51	9.09e-10
Blzf1	107.21	36.51	-1.55	1.36e-14
Bmp1	172.78	248.84	0.53	1.24e-06
Bmp2k	143.63	90.31	-0.67	4.94e-06
Bmpr1a	1102.24	710.01	-0.63	7.03e-37
Bmpr2	1196.96	1423.86	0.25	3.33e-09
Bms1	752.52	641.79	-0.23	1.14e-04
Bmt2	159.25	111.45	-0.51	1.66e-04
Bnc2	338.27	538.99	0.67	6.56e-20
Bnip3l	680.7	1102	0.7	3.01e-42
Bnip3l-ps	4.16	16.33	1.97	1.60e-03
Boc	0	5.76	4.91	3.12e-03
Bod1	235.23	139.31	-0.76	3.31e-11
Bod1l	277.9	220.02	-0.34	8.40e-04
Bola2	1409.29	1973.42	0.49	1.88e-40
Bola3	34.35	4.8	-2.84	4.76e-08
Bop1	579.74	649.48	0.16	1.21e-02
Bora	42.67	64.37	0.59	8.51e-03
Borcs6	35.39	22.1	-0.68	2.95e-02
Borcs8	30.18	9.61	-1.65	4.56e-05
Bpnt1	134.27	75.9	-0.82	1.11e-07
Bpnt2	267.49	336.27	0.33	3.10e-04
Bptf	1150.12	1268.21	0.14	2.13e-03
Brd1	986.71	1301.84	0.4	3.89e-19
Brd2	769.18	857.01	0.16	5.66e-03
Brd8	1028.34	1186.55	0.21	1.08e-05
Brinp2	51	82.63	0.7	4.98e-04
Brix1	391.35	474.62	0.28	2.60e-04
Brk1	323.7	489.99	0.6	5.10e-15
Brsk2	362.21	297.84	-0.28	1.28e-03
Brwd1	271.66	210.41	-0.37	3.06e-04
Brwd3	920.1	1084.71	0.24	1.28e-06
Bsdc1	227.94	264.21	0.21	4.30e-02
Bsn	171.74	219.06	0.35	2.30e-03
Btbd1	979.42	642.75	-0.61	1.62e-30
Btbd10	671.34	415.05	-0.69	2.05e-26
Btf3	6143	7490.15	0.29	1.65e-57
Btf3-ps1	181.1	112.41	-0.69	1.14e-07
Btf3l4	230.02	180.62	-0.35	1.78e-03
Btg1	768.13	598.56	-0.36	7.66e-10
Btg2	7.29	18.25	1.33	8.37e-03
Btrc	209.21	158.53	-0.4	6.63e-04
Bub1	35.39	23.06	-0.62	4.64e-02
Bub1b	49.96	27.86	-0.84	1.43e-03
Bub3	1473.82	1163.49	-0.34	2.07e-16
Bzw1	1265.65	1488.23	0.23	1.66e-08
Bzw2	613.05	784.95	0.36	8.53e-10
C1galt1c1	32.27	20.18	-0.68	3.89e-02
C1qbp	239.39	291.11	0.28	4.33e-03
C1ql4	6.24	18.25	1.55	3.45e-03
C230014O12Rik	8.33	1.92	-2.12	1.98e-02
C2cd2l	234.19	287.27	0.29	3.11e-03
C2cd5	531.87	624.5	0.23	4.49e-04
C4a	27.06	14.41	-0.91	1.42e-02
C87436	49.96	27.86	-0.84	1.43e-03
C9orf72	163.41	122.02	-0.42	1.69e-03
Caap1	84.31	51.88	-0.7	3.49e-04
Cab39l	64.53	26.9	-1.26	3.51e-07
Cabin1	869.1	1328.74	0.61	4.96e-41
Cabp1	209.21	168.13	-0.32	7.18e-03
Cacna1b	512.09	636.99	0.31	1.25e-06
Cacna1c	1083.51	1581.43	0.55	7.00e-40
Cacna1h	468.37	521.7	0.16	3.52e-02
Cacna1i	468.37	609.13	0.38	1.25e-08
Cacna2d1	793.11	495.76	-0.68	6.75e-30
Cacnb1	227.94	315.13	0.47	9.15e-07
Cacnb3	945.08	1251.88	0.41	6.70e-19
Cacnb4	6.24	0.96	-2.7	3.05e-02
Cacng4	73.9	100.88	0.45	1.03e-02
Cactin	465.25	590.87	0.34	3.43e-07
Cad	1005.44	1555.48	0.63	2.95e-50
Cadm1	2893.52	2735.31	-0.08	7.32e-03
Cadm4	47.88	73.98	0.63	2.84e-03
Calm1	826.42	975.18	0.24	4.21e-06
Calm3	1651.8	1338.35	-0.3	7.25e-15
Calr	1523.78	1920.58	0.33	3.61e-20
Calu	1843.32	2023.38	0.13	1.73e-04
Camk1	75.98	99.92	0.4	2.47e-02
Camk1d	176.94	221.94	0.33	4.23e-03
Camk2a	237.31	309.37	0.38	6.43e-05
Camk2d	1132.43	999.2	-0.18	1.78e-04
Camk2n1	199.84	269.02	0.43	3.35e-05
Camk2n2	121.78	164.29	0.43	1.34e-03
Camkmt	102	186.39	0.87	5.80e-11
Camkv	701.52	938.67	0.42	2.79e-15
Camsap2	422.58	372.78	-0.18	2.73e-02
Camta1	182.15	337.23	0.89	9.28e-20
Cand1	1458.21	1319.14	-0.14	6.67e-04
Cand2	140.51	215.21	0.62	2.07e-07
Canx	5638.19	7489.19	0.41	7.16e-112
Capn1	157.17	234.43	0.58	3.05e-07
Capn15	52.04	83.59	0.68	5.70e-04
Capn2	207.13	400.64	0.95	6.66e-26
Capn5	370.54	424.66	0.2	1.59e-02
Capn7	286.23	223.86	-0.35	3.55e-04
Capns1	325.78	216.17	-0.59	2.88e-10
Caprin1	3279.66	2812.17	-0.22	3.76e-16
Capza1	646.36	768.62	0.25	2.20e-05
Capza1-ps1	275.82	326.66	0.24	8.83e-03
Car12	217.53	179.66	-0.28	1.68e-02
Carhsp1	65.57	104.72	0.68	1.19e-04
Carmil3	672.38	1040.51	0.63	7.45e-34
Carnmt1	140.51	92.23	-0.61	3.77e-05
Cars	265.41	188.31	-0.5	1.84e-06
Cartpt	196.72	126.82	-0.63	2.86e-07
Casd1	273.74	145.08	-0.92	2.39e-17
Cask	1494.64	1616.01	0.11	5.66e-03
Casp2	145.72	278.62	0.94	8.84e-18
Castor2	112.41	157.57	0.49	4.28e-04
Casz1	155.08	210.41	0.44	1.92e-04
Cat	86.39	64.37	-0.42	2.49e-02
Catsper2	10.41	1.92	-2.44	5.49e-03
Cavin1	97.84	183.51	0.91	1.70e-11
Cavin4	1.04	9.61	3.21	7.04e-03
Cbfa2t3	34.35	17.29	-0.99	2.74e-03
Cbfb	320.58	413.13	0.37	8.01e-06
Cbl	1064.77	880.06	-0.27	2.30e-08
Cbll1	497.52	557.25	0.16	2.13e-02
Cbr1	53.08	25.94	-1.03	8.91e-05
Cbs	5.2	16.33	1.65	4.13e-03
Cbx1	549.56	695.6	0.34	4.10e-08
Cbx2	215.45	292.07	0.44	9.22e-06
Cbx3	129.06	53.8	-1.26	1.86e-13
Cbx3-ps6	5.2	0	-4.88	3.57e-03
Cbx5	924.26	842.59	-0.13	1.42e-02
Ccar1	2223.22	2608.49	0.23	6.97e-14
Ccar2	511.05	785.91	0.62	3.92e-25
Ccdc117	47.88	73.02	0.61	3.93e-03
Ccdc12	58.29	32.67	-0.84	5.91e-04
Ccdc124	279.98	183.51	-0.61	2.21e-09
Ccdc130	24.98	12.49	-1	1.08e-02
Ccdc136	195.68	241.15	0.3	5.80e-03
Ccdc157	11.45	27.86	1.28	1.24e-03
Ccdc189	12.49	1.92	-2.7	1.67e-03
Ccdc43	60.37	82.63	0.45	2.04e-02
Ccdc47	1053.32	1273.98	0.27	9.86e-10
Ccdc50	124.9	30.74	-2.02	4.80e-22
Ccdc58	490.23	547.64	0.16	2.61e-02
Ccdc6	546.44	620.66	0.18	5.78e-03
Ccdc61	22.9	38.43	0.75	1.38e-02
Ccdc66	22.9	6.73	-1.77	2.53e-04
Ccdc82	21.86	11.53	-0.92	2.71e-02
Ccdc84	40.59	14.41	-1.49	7.46e-06
Ccdc88a	1609.13	1477.66	-0.12	2.46e-03
Ccdc88c	4.16	10.57	1.34	4.81e-02
Ccdc91	12.49	2.88	-2.12	3.70e-03
Cchcr1	37.47	17.29	-1.12	5.45e-04
Ccnb1	207.13	109.53	-0.92	2.07e-13
Ccnb2	51	28.82	-0.82	1.58e-03
Ccnd1	1120.98	786.87	-0.51	9.49e-26
Ccnd3	68.69	125.86	0.87	9.58e-08
Ccnf	72.86	107.61	0.56	9.92e-04
Ccng1	26.02	41.31	0.67	2.11e-02
Ccng2	31.22	18.25	-0.77	2.16e-02
Ccnh	131.14	95.12	-0.46	2.19e-03
Ccni	1869.34	2354.84	0.33	1.84e-24
Ccnjl	202.96	152.76	-0.41	6.03e-04
Ccnl1	1153.24	1505.52	0.38	1.54e-20
Ccnl2	226.9	317.05	0.48	3.76e-07
Ccnq	47.88	32.67	-0.55	3.53e-02
Ccny	415.29	483.27	0.22	3.89e-03
Ccser2	63.49	46.12	-0.46	3.95e-02
Cct2	6434.43	6254.61	-0.04	4.81e-02
Cct3	2995.52	3428.02	0.19	3.22e-13
Cct4	3756.37	3422.26	-0.13	1.63e-07
Cct5	1571.66	1165.41	-0.43	1.48e-26
Cct6a	738.99	521.7	-0.5	9.16e-17
Cct7	2139.95	2717.05	0.34	7.14e-30
Ccz1	683.83	581.27	-0.23	1.80e-04
Cd151	140.51	108.57	-0.37	1.04e-02
Cd164	134.27	83.59	-0.68	7.07e-06
Cd24a	44.76	14.41	-1.63	5.59e-07
Cd276	116.57	177.74	0.61	3.44e-06
Cd2ap	142.59	71.1	-1	8.51e-11
Cd2bp2	452.76	596.64	0.4	3.43e-09
Cd320	6.24	0.96	-2.7	3.05e-02
Cd47	88.47	51.88	-0.77	6.31e-05
Cd9	1148.04	1489.19	0.38	1.82e-19
Cda	10.41	1.92	-2.44	5.49e-03
Cdc123	60.37	42.27	-0.51	2.58e-02
Cdc14a	121.78	70.14	-0.8	9.99e-07
Cdc20	144.68	93.19	-0.63	1.29e-05
Cdc23	501.68	413.13	-0.28	1.41e-04
Cdc25c	1.04	5.76	2.47	4.97e-02
Cdc34	1268.78	1117.37	-0.18	5.20e-05
Cdc37	448.6	344.92	-0.38	1.17e-06
Cdc40	1353.08	1450.76	0.1	2.07e-02
Cdc42	2926.82	3647.08	0.32	2.66e-34
Cdc42bpb	219.62	257.49	0.23	3.10e-02
Cdc42bpg	120.74	88.39	-0.45	4.39e-03
Cdc42ep4	20.82	11.53	-0.85	4.48e-02
Cdc42se1	95.76	121.06	0.34	3.31e-02
Cdc6	17.69	4.8	-1.88	9.77e-04
Cdc73	1158.45	1015.53	-0.19	6.35e-05
Cdca8	23.94	11.53	-1.05	9.31e-03
Cdh10	10.41	3.84	-1.44	3.61e-02
Cdh22	287.27	358.37	0.32	3.11e-04
Cdh23	0	5.76	4.91	3.12e-03
Cdh6	180.06	247.88	0.46	2.03e-05
Cdip1	39.55	73.02	0.88	5.64e-05
Cdipt	230.02	147.96	-0.64	2.04e-08
Cdk1	116.57	144.12	0.31	3.44e-02
Cdk12	646.36	535.15	-0.27	2.26e-05
Cdk13	302.88	461.17	0.61	1.64e-14
Cdk18	118.65	179.66	0.6	4.27e-06
Cdk2	566.21	681.19	0.27	2.15e-05
Cdk2ap2	171.74	250.76	0.55	4.59e-07
Cdk3	11.45	2.88	-1.99	7.08e-03
Cdk4	3599.2	3022.58	-0.25	2.71e-22
Cdk5	300.8	383.35	0.35	4.10e-05
Cdk5r2	522.5	860.85	0.72	3.56e-35
Cdk5rap1	12.49	25.94	1.05	7.39e-03
Cdk7	144.68	72.06	-1.01	5.77e-11
Cdk8	823.3	1013.61	0.3	3.21e-09
Cdk9	128.02	93.19	-0.46	2.79e-03
Cdkl5	144.68	253.64	0.81	4.20e-13
Cdkn1b	371.58	260.37	-0.51	3.41e-09
Cdon	140.51	80.7	-0.8	1.13e-07
Cdr2	43.71	13.45	-1.7	4.16e-07
Cds2	925.3	1014.57	0.13	1.03e-02
Cdsn	45.8	18.25	-1.33	1.09e-05
Cdv3	418.41	304.56	-0.46	1.66e-08
Cdyl	79.1	41.31	-0.94	7.68e-06
Cebpg	34.35	18.25	-0.91	5.19e-03
Cebpz	94.72	54.76	-0.79	2.15e-05
Celf1	2086.87	2510.49	0.27	2.22e-17
Celf4	677.58	855.08	0.34	1.47e-09
Celf6	264.37	303.6	0.2	4.13e-02
Celsr2	132.19	187.35	0.5	6.62e-05
Cemip2	456.93	538.99	0.24	8.45e-04
Cenpb	136.35	177.74	0.38	3.01e-03
Cenpe	90.55	64.37	-0.49	7.61e-03
Cenpj	27.06	50.92	0.91	6.64e-04
Cenpq	4.16	14.41	1.79	4.93e-03
Cenpt	5.2	0	-4.88	3.57e-03
Cep104	59.33	87.43	0.56	3.38e-03
Cep131	12.49	22.1	0.82	4.71e-02
Cep162	97.84	73.02	-0.42	1.70e-02
Cep170	1827.7	1514.17	-0.27	2.09e-13
Cep170b	141.55	113.37	-0.32	2.74e-02
Cep350	336.19	295.92	-0.18	4.71e-02
Cep43	82.23	122.98	0.58	2.67e-04
Cep44	3.12	12.49	2	5.85e-03
Cep57	67.65	41.31	-0.71	1.26e-03
Cep57l1	31.22	54.76	0.81	1.37e-03
Cep63	74.94	36.51	-1.04	2.21e-06
Cep70	9.37	0.96	-3.29	5.93e-03
Cep76	77.02	106.65	0.47	5.76e-03
Cep78	82.23	106.65	0.38	2.72e-02
Cep85	128.02	172.94	0.43	9.42e-04
Cep85l	146.76	106.65	-0.46	1.21e-03
Cers6	53.08	72.06	0.44	3.61e-02
Cert1	279.98	330.5	0.24	9.81e-03
Cetn2	63.49	124.9	0.98	5.44e-09
Cetn3	117.61	53.8	-1.13	1.22e-10
Cfap20dc	23.94	7.69	-1.64	3.42e-04
Cfap298	19.78	44.2	1.16	1.25e-04
Cfap300	15.61	4.8	-1.7	3.57e-03
Cfap36	248.76	167.17	-0.57	1.15e-07
Cfdp1	624.5	755.16	0.27	3.92e-06
Cfl1	2660.37	3325.22	0.32	3.84e-32
Cfl2	1054.36	905.04	-0.22	9.38e-06
Chac2	18.73	9.61	-0.96	3.50e-02
Chaf1a	161.33	102.8	-0.65	2.23e-06
Chchd2	55.16	32.67	-0.76	2.26e-03
Chchd3	201.92	254.6	0.33	1.65e-03
Chchd6	8.33	17.29	1.05	3.19e-02
Chd1l	53.08	19.22	-1.47	3.29e-07
Chd4	5796.4	6408.33	0.14	6.74e-14
Chd6	626.58	696.56	0.15	1.55e-02
Chd7	2528.18	2357.73	-0.1	1.76e-03
Chek1	158.21	110.49	-0.52	1.61e-04
Chek2	10.41	20.18	0.95	3.16e-02
Cherp	422.58	251.72	-0.75	4.34e-19
Chga	513.13	614.89	0.26	8.36e-05
Chgb	426.74	346.84	-0.3	1.92e-04
Chic2	558.93	681.19	0.29	5.35e-06
Chid1	71.82	29.78	-1.27	5.98e-08
Chka	186.31	227.7	0.29	1.03e-02
Chml	6.24	0	-5.14	1.89e-03
Chmp1a	61.41	42.27	-0.54	1.84e-02
Chmp2a	354.92	307.45	-0.21	2.05e-02
Chmp2b	13.53	3.84	-1.82	5.04e-03
Chmp4b	195.68	307.45	0.65	3.51e-11
Chmp5	85.35	30.74	-1.47	4.18e-11
Chmp6	32.27	16.33	-0.98	3.99e-03
Chn1	202.96	245.96	0.28	1.04e-02
Chordc1	717.13	431.39	-0.73	6.95e-31
Chp1	211.29	305.52	0.53	4.53e-08
Chpf	116.57	162.37	0.48	4.40e-04
Chpf2	332.03	403.52	0.28	7.13e-04
Chrd	15.61	32.67	1.07	2.29e-03
Chrm4	123.86	159.49	0.36	7.44e-03
Chrna3	336.19	170.06	-0.98	1.54e-23
Chrna4	8.33	0	-5.56	6.55e-04
Chrnb2	1011.69	1374.86	0.44	4.06e-24
Chst11	285.19	359.33	0.33	1.59e-04
Chst2	3.12	12.49	2	5.85e-03
Chst3	1.04	20.18	4.28	1.68e-04
Chsy1	880.54	1016.49	0.21	4.81e-05
Chtf8	32.27	98.96	1.62	1.27e-13
Chtop	1420.74	1950.36	0.46	6.50e-36
Chuk	1550.84	1362.37	-0.19	4.24e-06
Ciao1	136.35	172.94	0.34	8.62e-03
Ciao2b	116.57	71.1	-0.71	1.50e-05
Ciao3	32.27	19.22	-0.75	2.36e-02
Ciapin1	104.08	76.86	-0.44	1.04e-02
Ciart	31.22	48.04	0.62	1.91e-02
Cic	952.36	1155.81	0.28	3.42e-09
Cip2a	258.13	172.94	-0.58	5.10e-08
Cipc	15.61	3.84	-2.02	1.37e-03
Cirbp	24.98	9.61	-1.38	1.09e-03
Cit	604.72	790.71	0.39	2.59e-11
Cited2	735.87	1126.98	0.61	3.78e-35
Ckap2l	10.41	1.92	-2.44	5.49e-03
Ckap4	133.23	204.64	0.62	3.63e-07
Ckmt1	348.68	493.84	0.5	2.39e-11
Cks1b	669.26	882.95	0.4	3.00e-13
Cks2	370.54	433.31	0.23	4.92e-03
Clasp2	1308.33	1068.38	-0.29	3.36e-11
Clcn2	199.84	160.45	-0.32	8.45e-03
Clcn5	136.35	169.1	0.31	1.91e-02
Clcn7	117.61	81.67	-0.53	1.08e-03
Cldn14	6.24	0	-5.14	1.89e-03
Clec16a	330.98	269.98	-0.29	1.39e-03
Clgn	32.27	63.41	0.97	5.11e-05
Clic1	710.89	468.86	-0.6	6.67e-22
Clic4	114.49	157.57	0.46	8.49e-04
Clk1	584.95	762.85	0.38	9.10e-11
Clk2	1161.57	1480.54	0.35	4.16e-17
Clk3	769.18	832.99	0.11	4.87e-02
Clk4	546.44	712.89	0.38	3.79e-10
Cln5	13.53	1.92	-2.82	9.44e-04
Cln8	6.24	0	-5.14	1.89e-03
Clock	603.68	294.96	-1.03	5.74e-45
Clpp	121.78	166.21	0.45	8.16e-04
Clptm1	448.6	567.81	0.34	8.59e-07
Clstn1	315.37	367.01	0.22	1.28e-02
Clta	740.03	549.56	-0.43	7.79e-13
Cltb	363.25	409.29	0.17	3.99e-02
Cltc	5530.99	6168.14	0.16	1.37e-15
Clu	10.41	1.92	-2.44	5.49e-03
Clvs1	550.6	434.27	-0.34	9.57e-07
Cmas	168.61	138.35	-0.29	3.11e-02
Cmbl	14.57	0.96	-3.92	7.09e-04
Cmip	705.68	919.46	0.38	1.02e-12
Cmtm4	63.49	83.59	0.4	4.06e-02
Cmtm8	10.41	0.96	-3.44	3.70e-03
Cnbp	2226.34	3462.61	0.64	1.02e-113
Cnih1	278.94	94.16	-1.57	4.63e-37
Cnih2	24.98	53.8	1.11	3.97e-05
Cnih4	854.52	934.83	0.13	1.71e-02
Cnnm2	135.31	264.21	0.97	1.01e-17
Cnnm4	175.9	220.98	0.33	4.06e-03
Cnot1	10477.02	10193.76	-0.04	1.28e-02
Cnot10	194.64	122.98	-0.66	1.03e-07
Cnot11	334.11	255.56	-0.39	2.31e-05
Cnot2	3340.03	4135.15	0.31	1.01e-36
Cnot3	721.3	866.61	0.26	1.59e-06
Cnot4	569.34	624.5	0.13	4.84e-02
Cnot6l	1512.33	1808.17	0.26	4.99e-12
Cnot7	718.17	426.58	-0.75	3.34e-32
Cnot9	435.07	604.32	0.47	1.98e-12
Cnp	12.49	4.8	-1.38	2.46e-02
Cnppd1	70.78	141.23	1	2.44e-10
Cnpy2	312.25	457.33	0.55	2.72e-12
Cnpy3	78.06	189.27	1.28	4.92e-19
Cnpy4	5.2	16.33	1.65	4.13e-03
Cnr1	771.26	863.73	0.16	3.57e-03
Cntfr	282.07	374.7	0.41	2.15e-06
Cntn1	15.61	5.76	-1.44	8.89e-03
Cntn3	139.47	90.31	-0.63	2.33e-05
Cntnap1	456.93	529.38	0.21	3.30e-03
Cntrob	232.11	309.37	0.41	1.52e-05
Coa4	0	5.76	4.91	3.12e-03
Coa5	57.25	31.71	-0.85	5.32e-04
Coasy	86.39	46.12	-0.91	5.22e-06
Cobll1	11.45	4.8	-1.25	4.59e-02
Cog1	175.9	304.56	0.79	5.03e-15
Cog4	757.73	845.48	0.16	5.37e-03
Cog5	1829.78	1571.82	-0.22	3.15e-09
Cog6	49.96	33.63	-0.57	2.59e-02
Cog7	232.11	192.15	-0.27	1.44e-02
Cog8	188.39	124.9	-0.59	2.40e-06
Col16a1	19.78	31.71	0.68	4.17e-02
Col18a1	22.9	9.61	-1.25	3.62e-03
Col23a1	6.24	0.96	-2.7	3.05e-02
Col24a1	2.08	9.61	2.21	1.26e-02
Col6a1	9.37	0.96	-3.29	5.93e-03
Col9a2	48.92	24.02	-1.03	1.91e-04
Colgalt1	290.39	332.43	0.2	3.65e-02
Commd3	583.91	420.82	-0.47	4.04e-12
Commd7	31.22	49.96	0.68	9.37e-03
Commd9	115.53	56.69	-1.03	3.26e-09
Comt	18.73	9.61	-0.96	3.50e-02
Comtd1	18.73	7.69	-1.29	7.70e-03
Cop1	2374.14	2090.63	-0.18	1.46e-08
Copa	9020.9	9999.68	0.15	2.82e-22
Copg1	958.61	777.26	-0.3	5.82e-09
Cops2	1623.7	1372.94	-0.24	7.90e-10
Cops3	1992.15	2143.48	0.11	2.65e-03
Cops4	412.17	330.5	-0.32	9.57e-05
Cops5	1380.14	1039.55	-0.41	2.79e-21
Cops6	1276.06	1466.13	0.2	1.75e-06
Cops7a	704.64	794.56	0.17	3.07e-03
Cops7b	386.15	587.03	0.6	3.92e-18
Cops9	128.02	155.64	0.28	4.25e-02
Copz1	835.79	1023.22	0.29	7.11e-09
Coq2	71.82	32.67	-1.14	6.44e-07
Coq3	20.82	32.67	0.65	4.76e-02
Coq9	988.79	906.97	-0.12	1.81e-02
Coro1a	40.59	26.9	-0.59	3.89e-02
Coro1b	84.31	121.06	0.52	1.08e-03
Coro1c	547.48	460.21	-0.25	3.76e-04
Coro7	39.55	25.94	-0.61	3.71e-02
Cotl1	105.12	35.55	-1.56	1.96e-14
Cox11	38.51	59.57	0.63	7.61e-03
Cox15	88.47	50.92	-0.8	3.70e-05
Cox4i1	496.48	185.43	-1.42	4.88e-58
Cox5a	906.57	1052.04	0.21	1.73e-05
Cox5b	1010.65	319.94	-1.66	2.08e-142
Cox5b-ps	24.98	13.45	-0.89	2.09e-02
Cox6a1	85.35	35.55	-1.26	3.18e-09
Cox6c	13.53	4.8	-1.49	1.29e-02
Cox7a2l	832.67	606.25	-0.46	5.31e-16
Cox7b2	5.2	0	-4.88	3.57e-03
Cox7c	141.55	56.69	-1.32	1.51e-15
Cpa2	18.73	7.69	-1.29	7.70e-03
Cpd	293.51	242.11	-0.28	4.64e-03
Cpe	333.07	277.66	-0.26	4.23e-03
Cpeb1	644.28	739.79	0.2	9.85e-04
Cpeb2	175.9	324.74	0.88	6.34e-19
Cpeb3	80.14	48.04	-0.74	2.60e-04
Cpeb4	2034.83	2146.36	0.08	3.16e-02
Cplane1	147.8	96.08	-0.62	1.51e-05
Cplane2	5.2	20.18	1.95	4.32e-04
Cplx1	17.69	5.76	-1.62	2.51e-03
Cpm	26.02	10.57	-1.3	1.38e-03
Cpne3	436.11	542.83	0.32	8.14e-06
Cpox	38.51	12.49	-1.62	4.24e-06
Cpq	9.37	32.67	1.8	1.23e-05
Cpsf1	638.03	823.38	0.37	8.74e-11
Cpsf3	330.98	287.27	-0.2	2.81e-02
Cpsf4	441.31	540.91	0.29	3.51e-05
Cpsf6	1387.43	1813.93	0.39	7.73e-25
Cpsf7	501.68	716.73	0.51	9.53e-17
Cpt1a	11.45	4.8	-1.25	4.59e-02
Cpt2	57.25	38.43	-0.57	1.57e-02
Cpz	0	4.8	4.65	5.66e-03
Cracd	44.76	61.49	0.46	4.59e-02
Cramp1	204	171.98	-0.25	4.00e-02
Crb1	1.04	5.76	2.47	4.97e-02
Crbn	271.66	112.41	-1.27	9.77e-28
Creb1	348.68	463.09	0.41	1.14e-07
Creb3l1	14.57	4.8	-1.6	6.74e-03
Creb3l2	138.43	177.74	0.36	5.10e-03
Creb5	12.49	4.8	-1.38	2.46e-02
Crebrf	234.19	164.29	-0.51	4.20e-06
Crebzf	577.66	854.12	0.56	3.60e-23
Creld1	74.94	148.92	0.99	9.27e-11
Crem	62.45	104.72	0.75	2.56e-05
Crip1	6.24	14.41	1.21	3.07e-02
Crip2	145.72	107.61	-0.44	2.19e-03
Crk	260.21	333.39	0.36	1.00e-04
Crls1	410.09	538.99	0.39	2.94e-08
Crmp1	2894.56	2589.27	-0.16	3.91e-08
Crot	112.41	29.78	-1.92	5.52e-19
Crtac1	23.94	8.65	-1.47	8.54e-04
Crtap	122.82	44.2	-1.47	1.35e-15
Crtc2	483.99	647.56	0.42	8.10e-11
Cry1	53.08	72.06	0.44	3.61e-02
Cry2	147.8	185.43	0.33	9.31e-03
Crybg2	30.18	8.65	-1.8	1.75e-05
Cryl1	1.04	5.76	2.47	4.97e-02
Cryzl1	294.56	228.66	-0.37	1.85e-04
Csad	196.72	113.37	-0.8	2.76e-10
Csdc2	17.69	3.84	-2.2	3.79e-04
Csde1	6893.44	7179.83	0.06	1.98e-03
Csgalnact2	88.47	125.86	0.51	1.13e-03
Csk	354.92	474.62	0.42	3.77e-08
Csnk1a1	6345.96	7420.98	0.23	1.47e-36
Csnk1d	4173.74	5436.03	0.38	2.88e-71
Csnk1e	749.4	1025.14	0.45	7.34e-19
Csnk1g1	445.48	498.64	0.16	3.12e-02
Csnk1g3	748.36	590.87	-0.34	8.99e-09
Csnk2a1	4194.56	3848.84	-0.12	3.19e-07
Csnk2a1-ps3	287.27	244.04	-0.24	1.84e-02
Csnk2a2	1161.57	1345.08	0.21	1.37e-06
Cspp1	171.74	130.66	-0.39	2.52e-03
Csrnp2	17.69	8.65	-1.03	3.03e-02
Csrp2	79.1	104.72	0.4	1.82e-02
Cstf3	658.85	803.2	0.29	6.43e-07
Ctbp2	577.66	683.11	0.24	1.18e-04
Ctcf	776.46	1224.02	0.66	1.36e-42
Ctdnep1	279.98	225.78	-0.31	2.00e-03
Ctdp1	62.45	87.43	0.49	1.03e-02
Ctdsp1	150.92	220.98	0.55	2.08e-06
Cthrc1	256.04	172.94	-0.57	1.04e-07
Ctif	107.21	81.67	-0.39	1.97e-02
Ctnna2	68.69	46.12	-0.57	7.58e-03
Ctnnb1	22022.99	3528.9	-2.64	0.00e+00
Ctps	365.33	290.15	-0.33	1.35e-04
Ctps2	423.62	320.9	-0.4	6.37e-07
Ctsa	373.66	921.38	1.3	1.86e-92
Ctsd	40.59	26.9	-0.59	3.89e-02
Ctsf	13.53	4.8	-1.49	1.29e-02
Ctxn1	26.02	45.16	0.8	4.52e-03
Cuedc1	155.08	210.41	0.44	1.92e-04
Cuedc2	756.69	982.87	0.38	2.95e-13
Cul1	569.34	498.64	-0.19	5.87e-03
Cul2	327.86	273.82	-0.26	5.00e-03
Cul3	1970.3	2410.57	0.29	1.40e-19
Cul4a	86.39	46.12	-0.91	5.22e-06
Cul4b	573.5	451.56	-0.34	4.55e-07
Cul7	655.72	583.19	-0.17	8.94e-03
Cul9	209.21	336.27	0.68	3.99e-13
Cutc	10.41	33.63	1.69	1.81e-05
Cux1	913.85	1151.96	0.33	1.87e-12
Cwc15	390.31	217.13	-0.85	1.47e-21
Cwf19l1	138.43	82.63	-0.74	8.05e-07
Cxadr	15.61	4.8	-1.7	3.57e-03
Cxxc5	209.21	255.56	0.29	6.42e-03
Cyb561	146.76	119.14	-0.3	3.50e-02
Cyb561d2	3.12	18.25	2.55	2.27e-04
Cyb5b	10.41	3.84	-1.44	3.61e-02
Cyb5r2	26.02	7.69	-1.76	9.24e-05
Cyb5r3	503.76	331.47	-0.6	6.70e-16
Cycs	383.03	237.31	-0.69	2.67e-15
Cyfip1	658.85	533.23	-0.31	1.55e-06
Cyhr1	221.7	355.48	0.68	1.03e-13
Cyld	353.88	283.43	-0.32	3.03e-04
Cyp26b1	53.08	27.86	-0.93	3.35e-04
Cyp2u1	14.57	24.98	0.78	4.36e-02
Cyp4f37	0	4.8	4.65	5.66e-03
Cyp51	423.62	92.23	-2.2	1.70e-78
Cyth3	1285.43	789.75	-0.7	4.44e-51
D030055H07Rik	1.04	5.76	2.47	4.97e-02
D17H6S53E	7.29	0	-5.37	1.08e-03
D5Ertd579e	389.27	435.23	0.16	4.79e-02
DPCD	37.47	10.57	-1.83	1.20e-06
Dab2ip	891.99	1143.32	0.36	5.94e-14
Dact1	32.27	20.18	-0.68	3.89e-02
Dad1	753.56	856.05	0.18	1.05e-03
Dap3	183.19	224.82	0.3	9.28e-03
Dapk2	8.33	0.96	-3.12	9.86e-03
Dars	1169.9	1291.27	0.14	1.74e-03
Daxx	22.9	9.61	-1.25	3.62e-03
Dazap1	641.15	920.42	0.52	8.94e-22
Dazap2	552.68	766.69	0.47	2.02e-15
Dbnl	459.01	747.48	0.7	1.79e-29
Dcaf1	1892.23	2192.47	0.21	3.10e-10
Dcaf10	154.04	186.39	0.27	2.93e-02
Dcaf11	167.57	269.98	0.69	8.45e-11
Dcaf13	274.78	190.23	-0.53	2.09e-07
Dcaf4	34.35	49	0.51	4.90e-02
Dcaf6	406.97	460.21	0.18	2.39e-02
Dcaf7	912.81	814.73	-0.16	2.52e-03
Dcaf8	1445.72	1602.56	0.15	2.36e-04
Dcakd	136.35	86.47	-0.66	1.27e-05
Dchs1	888.87	753.24	-0.24	1.11e-05
Dck	86.39	65.33	-0.4	3.33e-02
Dclre1c	8.33	0.96	-3.12	9.86e-03
Dcp2	103.04	173.9	0.76	2.33e-08
Dcps	98.88	52.84	-0.9	1.01e-06
Dctn1	871.18	1100.08	0.34	4.33e-12
Dctn2	1127.22	940.59	-0.26	4.56e-08
Dctn3	425.7	483.27	0.18	1.65e-02
Dctn4	278.94	199.84	-0.48	1.89e-06
Dctn5	710.89	619.7	-0.2	1.31e-03
Dctn6	62.45	29.78	-1.07	1.11e-05
Dctpp1	115.53	64.37	-0.84	5.53e-07
Dcun1d1	371.58	325.7	-0.19	3.02e-02
Dcun1d2	10.41	2.88	-1.85	1.38e-02
Dcun1d4	337.23	283.43	-0.25	5.94e-03
Dcun1d5	590.15	721.54	0.29	1.84e-06
Dcxr	7.29	1.92	-1.92	3.88e-02
Dda1	18.73	40.35	1.11	4.31e-04
Ddah1	23.94	97.04	2.02	1.68e-16
Ddb1	4903.36	5382.23	0.13	2.38e-10
Ddb2	0	4.8	4.65	5.66e-03
Ddi2	301.84	374.7	0.31	3.06e-04
Ddit3	193.59	112.41	-0.78	6.28e-10
Ddit4	141.55	85.51	-0.73	1.01e-06
Ddost	2516.73	3164.77	0.33	3.71e-32
Ddr2	2032.75	1757.25	-0.21	2.01e-09
Ddx17	1462.37	1238.43	-0.24	8.41e-09
Ddx18	77.02	33.63	-1.2	7.67e-08
Ddx19a	1093.92	839.71	-0.38	4.34e-15
Ddx23	1574.78	2064.69	0.39	1.06e-28
Ddx24	56.2	87.43	0.64	9.35e-04
Ddx27	309.13	382.39	0.31	3.31e-04
Ddx39a	455.88	510.17	0.16	2.96e-02
Ddx39b	1608.09	1906.17	0.25	1.40e-11
Ddx3x	3534.67	3884.39	0.14	6.89e-08
Ddx42	1002.32	1167.33	0.22	3.23e-06
Ddx46	899.28	1082.79	0.27	4.48e-08
Ddx5	9961.81	11216.98	0.17	1.58e-32
Ddx50	1300	1396.96	0.1	1.91e-02
Ddx52	159.25	189.27	0.25	4.70e-02
Ddx54	159.25	194.08	0.29	2.05e-02
Ddx6	2537.55	2694.96	0.09	5.66e-03
Dedd	592.23	834.91	0.5	3.72e-18
Dedd2	20.82	32.67	0.65	4.76e-02
Degs1	29.14	6.73	-2.12	4.93e-06
Dek	238.35	117.21	-1.02	5.81e-18
Dennd11	38.51	60.53	0.65	5.46e-03
Dennd2a	183.19	228.66	0.32	4.45e-03
Dennd3	12.49	3.84	-1.7	9.68e-03
Dennd4a	391.35	308.41	-0.34	4.23e-05
Dennd5a	2022.34	2504.72	0.31	1.33e-22
Dennd6a	251.88	141.23	-0.83	6.49e-14
Dennd6b	49.96	108.57	1.12	1.56e-09
Denr	169.66	136.43	-0.31	1.69e-02
Depdc1a	93.67	50.92	-0.88	3.51e-06
Depdc5	1011.69	1160.61	0.2	3.07e-05
Deptor	77.02	107.61	0.48	4.42e-03
Dera	10.41	19.22	0.88	5.00e-02
Derl2	107.21	81.67	-0.39	1.97e-02
Desi1	322.66	195.04	-0.73	4.05e-14
Dexi	24.98	71.1	1.51	2.46e-09
Dffa	39.55	74.94	0.92	2.33e-05
Dgat2	56.2	106.65	0.92	3.07e-07
Dgcr6	49.96	70.14	0.49	2.21e-02
Dgcr8	445.48	660.05	0.57	3.03e-18
Dgkz	934.67	1016.49	0.12	2.02e-02
Dguok	21.86	55.72	1.35	1.20e-06
Dhcr7	350.76	195.04	-0.85	1.79e-19
Dhx15	4873.18	5434.11	0.16	7.92e-14
Dhx29	69.74	35.55	-0.97	1.61e-05
Dhx30	746.28	919.46	0.3	1.71e-08
Dhx32	49.96	14.41	-1.79	2.05e-08
Dhx33	278.94	367.01	0.4	5.88e-06
Dhx34	43.71	19.22	-1.19	8.05e-05
Dhx38	676.54	851.24	0.33	2.56e-09
Dhx40	838.91	714.81	-0.23	3.87e-05
Dhx57	209.21	281.51	0.43	2.18e-05
Dhx58	19.78	7.69	-1.36	4.23e-03
Dhx8	405.92	484.23	0.25	7.50e-04
Diaph1	258.13	188.31	-0.45	1.51e-05
Dicer1	1112.65	761.89	-0.55	9.12e-29
Dimt1	311.21	222.9	-0.48	4.31e-07
Dip2a	1349.96	1662.13	0.3	1.55e-14
Dip2c	250.84	197.92	-0.34	1.33e-03
Dipk1a	21.86	6.73	-1.7	4.86e-04
Dipk2a	8.33	21.14	1.34	3.98e-03
Disp1	106.16	81.67	-0.38	2.54e-02
Disp2	187.35	157.57	-0.25	4.69e-02
Dkc1	883.67	629.3	-0.49	4.92e-19
Dkk3	132.19	54.76	-1.27	6.86e-14
Dlat	360.13	210.41	-0.78	2.25e-17
Dld	956.53	742.67	-0.37	2.49e-12
Dlg2	2265.89	1964.77	-0.21	5.09e-10
Dlg4	699.44	820.5	0.23	5.33e-05
Dlgap3	1379.1	299.76	-2.2	4.08e-255
Dll4	7.29	20.18	1.47	2.85e-03
Dlst	697.36	821.46	0.24	3.32e-05
Dmrt2	2.08	10.57	2.34	7.18e-03
Dmrta2	0	6.73	5.13	1.82e-03
Dmxl1	1080.38	1173.1	0.12	1.38e-02
Dmxl2	907.61	742.67	-0.29	6.54e-08
Dnaaf9	173.82	104.72	-0.73	4.19e-08
Dnah17	157.17	102.8	-0.61	1.03e-05
Dnai1	15.61	5.76	-1.44	8.89e-03
Dnaja2	945.08	1275.9	0.43	1.36e-21
Dnajb1	245.64	305.52	0.31	1.09e-03
Dnajb11	320.58	245.96	-0.38	4.26e-05
Dnajb12	306	166.21	-0.88	3.66e-18
Dnajb14	49.96	22.1	-1.18	2.55e-05
Dnajb2	55.16	39.39	-0.49	4.47e-02
Dnajb4	62.45	83.59	0.42	3.03e-02
Dnajb5	317.45	433.31	0.45	2.15e-08
Dnajb6	898.24	1302.8	0.54	4.87e-32
Dnajb6-ps	17.69	6.73	-1.4	6.08e-03
Dnajb9	130.1	168.13	0.37	5.31e-03
Dnajc1	193.59	264.21	0.45	1.75e-05
Dnajc10	310.17	150.84	-1.04	1.11e-23
Dnajc12	3.12	10.57	1.76	1.86e-02
Dnajc13	1155.32	1008.81	-0.2	3.84e-05
Dnajc14	460.05	537.07	0.22	1.82e-03
Dnajc15	71.82	23.06	-1.64	1.13e-10
Dnajc17	38.51	14.41	-1.42	2.63e-05
Dnajc18	28.1	17.29	-0.7	4.81e-02
Dnajc2	454.84	308.41	-0.56	8.84e-13
Dnajc21	243.55	394.88	0.7	1.06e-15
Dnajc22	9.37	0.96	-3.29	5.93e-03
Dnajc5	78.06	99.92	0.36	4.31e-02
Dnajc7	1461.33	1622.74	0.15	1.64e-04
Dnajc8	592.23	650.44	0.14	4.04e-02
Dnajc9	99.92	18.25	-2.45	2.04e-20
Dnm1	795.2	877.18	0.14	1.13e-02
Dnm1l	1100.16	1011.69	-0.12	1.52e-02
Dnm2	580.78	923.3	0.67	2.63e-33
Dnm3	75.98	43.23	-0.81	1.08e-04
Dnmt1	109.29	73.02	-0.58	5.47e-04
Dnmt3a	593.27	740.75	0.32	9.03e-08
Dnmt3b	6.24	24.02	1.94	1.15e-04
Dnpep	236.27	148.92	-0.67	2.99e-09
Dnttip1	99.92	73.02	-0.45	9.64e-03
Dnttip2	114.49	29.78	-1.94	1.45e-19
Dock11	227.94	179.66	-0.34	2.20e-03
Dock2	166.53	104.72	-0.67	7.73e-07
Dock3	364.29	432.35	0.25	2.07e-03
Dock4	2218.02	1959.97	-0.18	1.11e-07
Dock6	58.29	159.49	1.45	5.87e-19
Dock7	868.05	955.97	0.14	9.19e-03
Dok4	35.39	53.8	0.6	1.52e-02
Dolk	200.88	114.33	-0.81	7.65e-11
Dolpp1	70.78	120.1	0.76	3.80e-06
Dop1b	44.76	28.82	-0.63	2.02e-02
Dpagt1	876.38	690.79	-0.34	3.05e-10
Dpf1	114.49	141.23	0.3	3.85e-02
Dpf3	95.76	127.78	0.42	6.81e-03
Dph1	194.64	158.53	-0.3	1.55e-02
Dph3	42.67	25.94	-0.72	1.10e-02
Dph7	5.2	0	-4.88	3.57e-03
Dpp7	6.24	0.96	-2.7	3.05e-02
Dpp8	455.88	376.62	-0.28	3.80e-04
Dpp9	311.21	245.96	-0.34	3.49e-04
Dpy30	346.6	236.35	-0.55	1.01e-09
Dpyd	81.18	53.8	-0.59	2.66e-03
Dpysl2	1373.9	1058.77	-0.38	3.01e-18
Dpysl3	2502.16	2839.07	0.18	6.74e-10
Dpysl5	521.46	435.23	-0.26	3.06e-04
Dr1	232.11	304.56	0.39	4.95e-05
Draxin	34.35	60.53	0.82	6.75e-04
Drd2	16.65	33.63	1.01	2.92e-03
Drd4	21.86	6.73	-1.7	4.86e-04
Drg1	622.42	840.67	0.43	1.52e-14
Drg2	1021.06	781.11	-0.39	1.84e-14
Drosha	1339.55	1217.29	-0.14	1.93e-03
Dscaml1	35.39	23.06	-0.62	4.64e-02
Dst	2258.61	1957.09	-0.21	4.46e-10
Dstn	699.44	763.81	0.13	3.65e-02
Dstyk	45.8	73.98	0.69	1.10e-03
Dtd1	9.37	2.88	-1.7	2.71e-02
Dtl	462.13	650.44	0.49	3.22e-14
Dtnb	606.81	730.18	0.27	1.01e-05
Dtwd1	24.98	9.61	-1.38	1.09e-03
Dtwd2	0	6.73	5.13	1.82e-03
Dtx1	9.37	24.98	1.42	1.10e-03
Dtx2	45.8	94.16	1.04	1.31e-07
Dtx4	200.88	237.31	0.24	3.05e-02
Dtymk	19.78	8.65	-1.19	9.59e-03
Duox1	10.41	25.94	1.32	1.54e-03
Duox2	10.41	21.14	1.02	1.97e-02
Dus2	34.35	65.33	0.93	7.83e-05
Dus4l	10.41	21.14	1.02	1.97e-02
Dusp1	196.72	150.84	-0.38	1.60e-03
Dusp11	92.63	32.67	-1.5	2.90e-12
Dusp12	24.98	14.41	-0.79	3.77e-02
Dusp15	28.1	42.27	0.59	3.78e-02
Dusp4	111.37	142.19	0.35	1.52e-02
Dusp6	489.19	377.58	-0.37	5.20e-07
Dusp7	155.08	212.33	0.45	1.15e-04
Dusp8	163.41	119.14	-0.46	6.97e-04
Dvl1	430.9	573.58	0.41	2.08e-09
Dvl3	579.74	686.95	0.24	9.23e-05
Dym	32.27	65.33	1.02	1.99e-05
Dync1h1	6960.05	6571.66	-0.08	1.17e-05
Dync1i2	811.85	698.48	-0.22	1.49e-04
Dync1li1	342.43	293.03	-0.22	1.34e-02
Dync2li1	24.98	9.61	-1.38	1.09e-03
Dynll1	3024.66	3922.82	0.38	4.48e-50
Dynll2	655.72	1118.34	0.77	8.12e-51
Dynlrb1	154.04	57.65	-1.42	1.88e-18
Dynlt1-ps1	10.41	3.84	-1.44	3.61e-02
Dyrk1a	373.66	437.15	0.23	4.60e-03
Dyrk2	44.76	66.29	0.57	1.04e-02
Dzip3	500.64	404.48	-0.31	2.90e-05
E130307A14Rik	7.29	15.37	1.08	4.05e-02
E130317F20Rik	6.24	0.96	-2.7	3.05e-02
E2f1	110.33	184.47	0.74	1.41e-08
E2f2	32.27	55.72	0.79	1.63e-03
E2f3	202.96	265.17	0.39	2.08e-04
E2f7	93.67	117.21	0.32	4.55e-02
E2f8	29.14	13.45	-1.12	2.50e-03
E430024I08Rik	11.45	3.84	-1.57	1.88e-02
ENSMUSG00000095041	83.27	32.67	-1.35	8.69e-10
ENSMUSG00002074904	0	5.76	4.91	3.12e-03
ENSMUSG00002075068	7.29	0.96	-2.92	1.71e-02
ENSMUSG00002075099	0	9.61	5.65	4.83e-04
ENSMUSG00002075524	60.37	11.53	-2.39	1.74e-12
ENSMUSG00002075532	9.37	0.96	-3.29	5.93e-03
ENSMUSG00002075890	14.57	24.98	0.78	4.36e-02
ENSMUSG00002076169	5.2	0	-4.88	3.57e-03
Eaf1	84.31	62.45	-0.43	2.40e-02
Ears2	41.63	18.25	-1.19	1.18e-04
Ebag9	236.27	135.47	-0.8	2.43e-12
Ebf3	4769.1	5090.15	0.09	2.35e-05
Ebf4	51	69.18	0.44	4.08e-02
Ebna1bp2	70.78	31.71	-1.16	5.34e-07
Ecel1	1.04	13.45	3.69	1.50e-03
Ech1	31.22	82.63	1.4	7.35e-10
Echdc1	141.55	57.65	-1.3	3.48e-15
Echdc2	17.69	5.76	-1.62	2.51e-03
Echs1	103.04	61.49	-0.74	2.51e-05
Ecpas	1565.41	1656.37	0.08	4.73e-02
Ect2	297.68	394.88	0.41	1.24e-06
Eda	45.8	68.21	0.57	8.39e-03
Edc3	213.37	324.74	0.61	1.79e-10
Edc4	868.05	788.79	-0.14	1.40e-02
Edem3	494.4	419.86	-0.24	1.55e-03
Eea1	533.95	387.19	-0.46	8.21e-11
Eef1a1	33216.1	25893.68	-0.36	0.00e+00
Eef1a1-ps1	37.47	23.06	-0.7	2.07e-02
Eef1akmt2	183.19	149.88	-0.29	2.21e-02
Eef1akmt3	0	4.8	4.65	5.66e-03
Eef1b2	1431.15	1021.3	-0.49	4.90e-30
Eef1e1	105.12	52.84	-0.99	4.55e-08
Eef1g	6819.54	7684.23	0.17	9.17e-23
Eef2kmt	14.57	1.92	-2.92	5.40e-04
Eefsec	68.69	38.43	-0.84	1.66e-04
Efcab14	39.55	18.25	-1.12	3.72e-04
Efcab2	33.31	20.18	-0.72	2.55e-02
Efhd2	205.04	304.56	0.57	5.38e-09
Efna1	6.24	16.33	1.39	1.03e-02
Efna2	9.37	2.88	-1.7	2.71e-02
Efna3	43.71	62.45	0.51	2.41e-02
Efna5	597.44	717.69	0.26	1.47e-05
Eftud2	1679.9	2260.69	0.43	5.82e-37
Egln1	850.36	1814.89	1.09	2.67e-142
Egln2	327.86	412.17	0.33	5.70e-05
Egln3	216.49	318.01	0.55	6.13e-09
Egr3	5.2	23.06	2.15	7.94e-05
Ehbp1	276.86	376.62	0.44	2.78e-07
Ehd1	562.05	440.99	-0.35	4.12e-07
Ehd2	21.86	42.27	0.95	1.40e-03
Ehmt1	304.96	194.08	-0.65	2.76e-11
Ehmt2	496.48	426.58	-0.22	3.30e-03
Ei24	479.82	598.56	0.32	2.03e-06
Eif1	1702.8	3047.56	0.84	1.06e-158
Eif1a	231.06	161.41	-0.52	3.82e-06
Eif1ad	66.61	38.43	-0.79	4.19e-04
Eif1ax	1212.57	1002.08	-0.28	2.07e-09
Eif1b	95.76	72.06	-0.41	2.19e-02
Eif2a	613.05	513.05	-0.26	1.05e-04
Eif2ak1	195.68	147	-0.41	7.09e-04
Eif2ak2	7.29	0	-5.37	1.08e-03
Eif2ak4	375.74	300.72	-0.32	1.80e-04
Eif2b2	346.6	272.86	-0.35	1.16e-04
Eif2b3	183.19	94.16	-0.96	9.30e-13
Eif2b4	174.86	259.41	0.57	9.40e-08
Eif2s1	901.36	1115.45	0.31	1.76e-10
Eif2s2	1395.76	893.52	-0.64	1.11e-47
Eif2s3x	4396.48	4638.59	0.08	1.07e-03
Eif3c	12083.03	11660.85	-0.05	3.96e-04
Eif3d	3472.22	4363.81	0.33	6.91e-44
Eif3f	3238.03	2533.55	-0.35	1.31e-37
Eif3i	1028.34	1155.81	0.17	4.35e-04
Eif3j1	244.6	184.47	-0.41	1.65e-04
Eif3j2	10.41	3.84	-1.44	3.61e-02
Eif3k	1128.26	1029.94	-0.13	7.11e-03
Eif3l	1292.71	1005.93	-0.36	4.32e-16
Eif3m	550.6	646.6	0.23	3.45e-04
Eif4a-ps4	179.02	117.21	-0.61	2.35e-06
Eif4a1	2502.16	2790.07	0.16	1.56e-07
Eif4a2	1215.69	1458.45	0.26	3.30e-10
Eif4b	5951.48	7607.37	0.35	5.97e-87
Eif4e	3117.29	2276.06	-0.45	5.44e-57
Eif4e2	613.05	782.07	0.35	1.61e-09
Eif4ebp1	444.44	570.7	0.36	1.66e-07
Eif4enif1	417.37	308.41	-0.44	7.67e-08
Eif4g1	4456.85	3637.47	-0.29	2.43e-36
Eif4g2	41899.77	51992.97	0.31	0.00e+00
Eif4h	622.42	897.36	0.53	1.11e-21
Eif5	913.85	1065.49	0.22	7.98e-06
Eif5a	10735.15	16169.74	0.59	0.00e+00
Eif5a2	15.61	7.69	-1.02	4.47e-02
Eif5b	1575.82	1757.25	0.16	4.18e-05
Eipr1	55.16	31.71	-0.8	1.33e-03
Elapor1	112.41	171.02	0.61	6.02e-06
Elapor2	414.25	326.66	-0.34	2.55e-05
Elavl4	1520.66	2009.93	0.4	1.78e-29
Elf2	206.08	251.72	0.29	6.90e-03
Elfn1	7.29	19.22	1.4	4.90e-03
Elfn2	197.76	255.56	0.37	4.88e-04
Elmod2	77.02	48.04	-0.68	9.06e-04
Eln	97.84	69.18	-0.5	4.79e-03
Eloa	276.86	196.96	-0.49	1.29e-06
Elob	606.81	743.64	0.29	9.40e-07
Eloc	265.41	209.45	-0.34	9.56e-04
Elovl5	78.06	28.82	-1.44	6.00e-10
Elovl7	117.61	148.92	0.34	1.63e-02
Elp1	223.78	150.84	-0.57	6.56e-07
Elp2	24.98	12.49	-1	1.08e-02
Elp3	546.44	290.15	-0.91	1.03e-33
Elp4	39.55	19.22	-1.04	7.59e-04
Elp5	169.66	128.74	-0.4	2.46e-03
Emb	29.14	12.49	-1.22	1.17e-03
Emc1	710.89	628.34	-0.18	3.98e-03
Emc10	117.61	220.02	0.9	1.62e-13
Emc2	538.11	484.23	-0.15	3.60e-02
Emc3	442.35	509.21	0.2	5.92e-03
Emc4	495.44	675.42	0.45	1.73e-12
Emc6	53.08	90.31	0.77	6.74e-05
Emc7	191.51	276.7	0.53	2.30e-07
Emc8	54.12	30.74	-0.82	1.21e-03
Emc9	22.9	40.35	0.82	6.11e-03
Eme2	29.14	44.2	0.6	3.03e-02
Emid1	259.17	312.25	0.27	4.82e-03
Emilin1	43.71	65.33	0.58	9.48e-03
Eml1	7.29	1.92	-1.92	3.88e-02
Eml2	218.57	154.68	-0.5	1.50e-05
Eml3	231.06	320.9	0.47	5.05e-07
Eml6	423.62	515.93	0.28	9.36e-05
Emp1	20.82	5.76	-1.85	3.58e-04
Emp3	32.27	0.96	-5.07	5.32e-06
Emsy	1913.05	2547.96	0.41	5.17e-39
En2	61.41	88.39	0.53	5.45e-03
Enah	2279.42	2147.32	-0.09	1.20e-02
Enc1	999.2	787.83	-0.34	1.60e-11
Endov	12.49	0.96	-3.7	1.56e-03
Enho	17.69	49	1.47	1.56e-06
Eno1	3010.09	2855.41	-0.08	1.05e-02
Eno1b	924.26	678.3	-0.45	6.51e-17
Eno2	475.66	379.5	-0.33	1.63e-05
Eno3	110.33	64.37	-0.78	5.56e-06
Enoph1	31.22	62.45	1	4.08e-05
Enox1	108.25	67.25	-0.69	5.89e-05
Enpp1	45.8	67.25	0.55	1.15e-02
Enpp3	61.41	39.39	-0.64	5.45e-03
Enpp5	46.84	15.37	-1.61	3.92e-07
Ensa	188.39	225.78	0.26	2.16e-02
Entpd3	53.08	73.98	0.48	2.10e-02
Entpd7	82.23	49.96	-0.72	3.03e-04
Eny2	850.36	1319.14	0.63	3.84e-43
Ep300	3136.03	3649	0.22	2.67e-17
Epb41l1	678.62	1686.15	1.31	7.12e-171
Epb41l2	1087.67	1315.29	0.27	5.30e-10
Epb41l3	284.15	220.02	-0.37	2.12e-04
Epb41l4b	41.63	17.29	-1.27	5.34e-05
Epg5	102	126.82	0.31	4.25e-02
Epha5	39.55	58.61	0.57	1.66e-02
Epha7	14.57	1.92	-2.92	5.40e-04
Ephx1	88.47	67.25	-0.4	3.44e-02
Epm2a	109.29	83.59	-0.39	2.02e-02
Epn1	179.02	210.41	0.23	4.97e-02
Epn2	68.69	50.92	-0.43	4.40e-02
Eprs	3017.37	2760.29	-0.13	8.85e-06
Eps8l2	11.45	4.8	-1.25	4.59e-02
Erap1	71.82	30.74	-1.22	1.36e-07
Erbb3	185.27	112.41	-0.72	2.12e-08
Ercc1	21.86	39.39	0.85	5.19e-03
Ercc3	92.63	59.57	-0.64	5.72e-04
Ercc4	18.73	4.8	-1.96	5.07e-04
Ercc6	399.68	346.84	-0.2	1.47e-02
Ercc6l2	140.51	180.62	0.36	4.54e-03
Erf	587.03	736.91	0.33	4.74e-08
Ergic1	1311.45	1455.56	0.15	4.07e-04
Ergic2	256.04	218.09	-0.23	2.96e-02
Erh	365.33	740.75	1.02	1.54e-52
Ern1	161.33	208.49	0.37	1.76e-03
Ero1a	350.76	139.31	-1.33	7.70e-38
Ero1b	6.24	14.41	1.21	3.07e-02
Erp29	355.96	435.23	0.29	2.77e-04
Esco1	107.21	79.74	-0.43	1.11e-02
Esd	273.74	174.86	-0.65	4.31e-10
Esf1	510.01	707.13	0.47	2.96e-14
Espn	59.33	18.25	-1.7	2.53e-09
Esyt2	90.55	126.82	0.49	1.76e-03
Etaa1	43.71	24.02	-0.86	2.41e-03
Etf1	1342.67	1442.11	0.1	1.79e-02
Etfb	14.57	37.47	1.36	7.79e-05
Etfbkmt	5.2	13.45	1.37	2.23e-02
Etfdh	113.45	51.88	-1.13	2.65e-10
Etfrf1	11.45	2.88	-1.99	7.08e-03
Ethe1	26.02	40.35	0.63	3.03e-02
Etnk1	183.19	246.92	0.43	6.91e-05
Etv4	456.93	634.11	0.47	6.16e-13
Etv5	2964.29	3463.57	0.22	2.69e-17
Etv6	175.9	224.82	0.35	1.82e-03
Evc2	13.53	5.76	-1.23	3.10e-02
Evi5	262.29	202.72	-0.37	3.55e-04
Evx2	0	9.61	5.65	4.83e-04
Ewsr1	7169.26	8137.71	0.18	6.54e-27
Exd2	79.1	118.17	0.58	3.73e-04
Exoc6b	398.64	349.72	-0.19	2.52e-02
Exog	8.33	1.92	-2.12	1.98e-02
Exosc10	82.23	41.31	-0.99	1.61e-06
Exosc4	46.84	24.98	-0.91	1.03e-03
Exosc5	18.73	31.71	0.76	2.46e-02
Exosc9	39.55	13.45	-1.56	5.65e-06
Ext1	1457.17	1730.34	0.25	8.64e-11
Ext2	144.68	174.86	0.27	3.63e-02
Extl3	94.72	147.96	0.64	9.40e-06
Ezh1	144.68	190.23	0.39	1.49e-03
Ezh2	1104.32	1198.08	0.12	1.38e-02
Ezr	146.76	209.45	0.51	1.59e-05
F420014N23Rik	0	4.8	4.65	5.66e-03
F5	22.9	9.61	-1.25	3.62e-03
Faah	24.98	86.47	1.79	2.55e-13
Fads2	1718.42	1020.34	-0.75	2.28e-76
Faf1	512.09	622.58	0.28	1.85e-05
Faf2	324.74	371.82	0.2	2.60e-02
Fahd2a	10.41	2.88	-1.85	1.38e-02
Fam104a	32.27	14.41	-1.16	9.77e-04
Fam114a1	18.73	8.65	-1.12	1.71e-02
Fam117a	100.96	182.55	0.85	1.76e-10
Fam117b	117.61	82.63	-0.51	1.54e-03
Fam120a	1669.5	1994.56	0.26	4.48e-13
Fam120b	36.43	22.1	-0.72	1.93e-02
Fam120c	579.74	637.95	0.14	3.85e-02
Fam124a	28.1	62.45	1.15	4.38e-06
Fam126a	102	73.02	-0.48	5.38e-03
Fam13b	467.33	586.07	0.33	1.51e-06
Fam160a2	291.43	349.72	0.26	3.40e-03
Fam160b1	82.23	31.71	-1.37	6.82e-10
Fam161b	0	8.65	5.5	7.23e-04
Fam162a	173.82	127.78	-0.44	6.42e-04
Fam168a	174.86	253.64	0.54	6.04e-07
Fam168b	447.56	530.34	0.24	6.68e-04
Fam169a	92.63	38.43	-1.27	5.49e-10
Fam171a1	89.51	136.43	0.61	5.70e-05
Fam172a	44.76	61.49	0.46	4.59e-02
Fam189b	124.9	348.76	1.48	1.42e-41
Fam193a	657.81	569.74	-0.21	1.23e-03
Fam193b	257.09	355.48	0.47	1.63e-07
Fam199x	773.34	962.69	0.32	1.32e-09
Fam20b	287.27	328.58	0.19	3.90e-02
Fam219b	57.25	110.49	0.95	9.61e-08
Fam228b	0	5.76	4.91	3.12e-03
Fam234a	5.2	0	-4.88	3.57e-03
Fam234b	29.14	6.73	-2.12	4.93e-06
Fam32a	98.88	45.16	-1.13	4.03e-09
Fam3a	35.39	20.18	-0.81	1.03e-02
Fam43a	24.98	10.57	-1.24	2.50e-03
Fam50a	416.33	371.82	-0.16	4.97e-02
Fam72a	87.43	138.35	0.66	1.14e-05
Fam78b	418.41	490.95	0.23	2.12e-03
Fam8a1	224.82	347.8	0.63	7.53e-12
Fam91a1	602.64	1059.73	0.81	9.79e-53
Fam98a	454.84	671.58	0.56	2.84e-18
Fancd2	21.86	35.55	0.7	2.60e-02
Fanci	91.59	70.14	-0.39	3.59e-02
Farp2	44.76	73.98	0.73	6.65e-04
Fars2	22.9	6.73	-1.77	2.53e-04
Farsb	312.25	258.45	-0.27	4.06e-03
Fasn	1972.38	2370.22	0.27	2.81e-16
Fastk	151.96	106.65	-0.51	2.69e-04
Fau	2908.09	3563.49	0.29	5.34e-29
Faxc	131.14	189.27	0.53	2.55e-05
Fbh1	385.11	489.99	0.35	3.35e-06
Fbl	268.53	212.33	-0.34	9.78e-04
Fbl-ps2	28.1	8.65	-1.7	6.48e-05
Fbln1	957.57	1887.91	0.98	2.14e-125
Fbn1	24.98	49	0.97	4.35e-04
Fbrs	703.6	846.44	0.27	1.82e-06
Fbrsl1	24.98	51.88	1.05	1.05e-04
Fbxl14	99.92	134.51	0.43	4.22e-03
Fbxl15	5.2	24.02	2.21	4.56e-05
Fbxl16	79.1	100.88	0.35	4.53e-02
Fbxl19	365.33	411.21	0.17	4.12e-02
Fbxl2	33.31	16.33	-1.03	2.37e-03
Fbxl20	1516.49	1894.64	0.32	1.43e-18
Fbxl4	72.86	46.12	-0.66	1.75e-03
Fbxo10	119.7	166.21	0.47	4.19e-04
Fbxo2	186.31	305.52	0.71	8.18e-13
Fbxo24	12.49	3.84	-1.7	9.68e-03
Fbxo28	181.1	94.16	-0.94	2.64e-12
Fbxo3	155.08	123.94	-0.32	1.92e-02
Fbxo30	596.4	531.31	-0.17	1.45e-02
Fbxo32	43.71	83.59	0.94	5.65e-06
Fbxo4	54.12	72.06	0.41	4.97e-02
Fbxo41	24.98	40.35	0.69	1.85e-02
Fbxo45	132.19	201.76	0.61	6.35e-07
Fbxo7	30.18	16.33	-0.89	1.09e-02
Fbxo8	204	122.98	-0.73	2.44e-09
Fbxw11	1171.98	1399.84	0.26	1.98e-09
Fbxw2	700.48	944.44	0.43	4.62e-16
Fbxw5	181.1	79.74	-1.18	5.55e-17
Fbxw7	334.11	276.7	-0.27	3.00e-03
Fbxw8	162.37	266.13	0.71	2.92e-11
Fcf1	121.78	89.35	-0.45	4.49e-03
Fcho1	12.49	24.02	0.94	1.93e-02
Fcho2	319.54	208.49	-0.62	9.31e-11
Fdft1	192.55	70.14	-1.46	1.16e-23
Fdxr	40.59	18.25	-1.15	2.10e-04
Fem1b	1365.57	1025.14	-0.41	1.64e-21
Fen1	175.9	265.17	0.59	2.06e-08
Fer1l6	10.41	3.84	-1.44	3.61e-02
Fes	51	71.1	0.48	2.39e-02
Fez1	41.63	63.41	0.61	7.61e-03
Fezf2	0	5.76	4.91	3.12e-03
Ffar4	46.84	16.33	-1.52	9.91e-07
Fgd1	1348.92	787.83	-0.78	3.22e-63
Fgd4	156.12	89.35	-0.81	1.66e-08
Fgd6	70.78	34.59	-1.03	4.80e-06
Fgf12	23.94	38.43	0.68	2.35e-02
Fgf14	20.82	39.39	0.92	2.79e-03
Fgf17	8.33	20.18	1.28	6.74e-03
Fgfr1	567.25	649.48	0.2	2.63e-03
Fgfr3	31.22	12.49	-1.32	3.57e-04
Fggy	68.69	93.19	0.44	1.61e-02
Fhit	52.04	77.82	0.58	4.32e-03
Fhod1	51	77.82	0.61	2.84e-03
Fibp	196.72	268.05	0.45	1.66e-05
Fig4	133.23	89.35	-0.58	1.38e-04
Fign	41.63	79.74	0.94	9.22e-06
Fignl2	18.73	45.16	1.27	3.32e-05
Fip1l1	1058.53	945.4	-0.16	1.15e-03
Fitm2	17.69	6.73	-1.4	6.08e-03
Fjx1	21.86	74.94	1.78	1.40e-11
Fkbp10	21.86	41.31	0.92	2.19e-03
Fkbp1a	1320.82	1943.64	0.56	9.13e-51
Fkbp2	28.1	16.33	-0.78	2.87e-02
Fkbp3	1124.1	1046.28	-0.1	3.78e-02
Fkbp4	668.21	1032.83	0.63	1.87e-33
Fkbp7	16.65	4.8	-1.79	1.86e-03
Fkbp9	250.84	431.39	0.78	1.57e-20
Fkrp	61.41	42.27	-0.54	1.84e-02
Flcn	177.98	224.82	0.34	3.01e-03
Flna	2009.85	1810.09	-0.15	2.30e-05
Flnb	444.44	351.64	-0.34	1.63e-05
Flot2	160.29	202.72	0.34	4.74e-03
Flrt1	74.94	125.86	0.75	3.19e-06
Flywch2	21.86	53.8	1.3	3.51e-06
Fmnl1	49.96	69.18	0.47	2.93e-02
Fmnl3	249.8	320.9	0.36	1.18e-04
Fmr1	1040.83	1336.43	0.36	2.37e-16
Fn1	109.29	156.61	0.52	1.90e-04
Fn3krp	4.16	10.57	1.34	4.81e-02
Fnbp1	56.2	35.55	-0.66	6.28e-03
Fnbp4	393.43	488.07	0.31	3.34e-05
Fndc10	14.57	24.98	0.78	4.36e-02
Fndc3a	608.89	775.34	0.35	2.50e-09
Fndc3b	412.17	499.6	0.28	1.80e-04
Fndc5	40.59	23.06	-0.82	5.52e-03
Fnip2	141.55	88.39	-0.68	4.36e-06
Fntb	122.82	178.7	0.54	3.07e-05
Folr1	70.78	157.57	1.15	5.43e-14
Fosl2	232.11	428.5	0.88	9.91e-25
Foxa1	213.37	112.41	-0.92	6.58e-14
Foxc1	212.33	160.45	-0.4	5.28e-04
Foxd1	1777.74	2709.37	0.61	4.12e-82
Foxd2	0	5.76	4.91	3.12e-03
Foxj2	159.25	131.63	-0.27	4.46e-02
Foxj3	459.01	559.17	0.28	4.44e-05
Foxk1	221.7	147	-0.59	2.71e-07
Foxk2	109.29	80.7	-0.44	8.58e-03
Foxn3	77.02	108.57	0.5	3.38e-03
Foxo3	2130.59	2656.53	0.32	2.60e-25
Foxo4	61.41	90.31	0.56	3.01e-03
Foxp1	983.59	605.28	-0.7	5.50e-39
Foxred1	98.88	58.61	-0.75	3.05e-05
Frat2	0	8.65	5.5	7.23e-04
Frg1	626.58	440.99	-0.51	1.47e-14
Frmd8	24.98	62.45	1.32	3.68e-07
Frmpd1	107.21	58.61	-0.87	7.56e-07
Frs3	5.2	13.45	1.37	2.23e-02
Fry	134.27	90.31	-0.57	1.44e-04
Fscn1	588.07	856.05	0.54	1.16e-21
Fsd1	138.43	106.65	-0.38	1.01e-02
Fsd1l	337.23	189.27	-0.83	2.73e-18
Fst	9.37	28.82	1.62	1.19e-04
Fstl1	179.02	147	-0.28	2.66e-02
Fth1	9113.53	8863.09	-0.04	1.89e-02
Ftl1	115.53	149.88	0.38	7.72e-03
Fto	376.78	241.15	-0.64	1.90e-13
Ftsj3	542.27	725.38	0.42	5.40e-12
Fubp1	2477.18	2361.57	-0.07	3.88e-02
Fuca1	163.41	317.05	0.96	8.40e-21
Furin	268.53	350.68	0.39	1.69e-05
Fut10	2.08	7.69	1.88	3.99e-02
Fut8	286.23	384.31	0.43	6.37e-07
Fxr1	4356.93	5364.93	0.3	3.05e-45
Fyco1	339.31	71.1	-2.25	4.29e-64
Fyn	871.18	1138.51	0.39	7.77e-16
Fyttd1	243.55	139.31	-0.81	8.84e-13
Fzd1	64.53	122.02	0.92	4.30e-08
Fzd2	155.08	212.33	0.45	1.15e-04
Fzd3	613.05	783.99	0.35	1.06e-09
Fzd5	44.76	75.9	0.76	3.07e-04
Fzd7	13.53	41.31	1.61	3.36e-06
G3bp1	742.11	867.57	0.23	4.67e-05
G3bp2	1233.39	1498.8	0.28	8.90e-12
G6pc3	66.61	26.9	-1.31	1.03e-07
G6pdx	496.48	296.88	-0.74	5.08e-22
Gaa	116.57	218.09	0.9	2.07e-13
Gab3	0	9.61	5.65	4.83e-04
Gabarap	1259.41	1665.01	0.4	1.39e-24
Gabarapl1	260.21	348.76	0.42	2.59e-06
Gabarapl2	915.93	1349.88	0.56	1.11e-35
Gabpa	574.54	507.29	-0.18	9.57e-03
Gabra2	5.2	0	-4.88	3.57e-03
Gabrb3	233.15	286.31	0.3	3.00e-03
Gadd45gip1	19.78	0	-6.81	1.58e-05
Gak	94.72	53.8	-0.82	1.24e-05
Galk1	135.31	392.95	1.54	6.26e-49
Galk2	72.86	46.12	-0.66	1.75e-03
Galns	15.61	31.71	1.02	3.66e-03
Galnt1	848.28	992.47	0.23	1.09e-05
Galnt12	36.43	23.06	-0.66	3.13e-02
Galnt2	235.23	438.11	0.9	7.93e-26
Galnt3	31.22	14.41	-1.12	1.71e-03
Galnt7	138.43	180.62	0.38	2.67e-03
Gan	97.84	141.23	0.53	3.20e-04
Ganab	1956.77	2265.49	0.21	1.90e-10
Ganc	33.31	10.57	-1.66	1.66e-05
Gap43	691.11	900.24	0.38	1.90e-12
Gapdh	10479.11	11820.34	0.17	3.25e-35
Gapvd1	1316.65	1563.17	0.25	8.10e-10
Gar1	4.16	11.53	1.47	2.75e-02
Garem2	72.86	117.21	0.69	3.38e-05
Garre1	343.47	409.29	0.25	2.20e-03
Gars	5854.69	5143	-0.19	1.62e-20
Gart	155.08	197.92	0.35	3.77e-03
Gas2l1	19.78	34.59	0.81	1.28e-02
Gas2l3	33.31	49.96	0.58	2.38e-02
Gas5	8.33	0.96	-3.12	9.86e-03
Gas8	105.12	140.27	0.42	4.49e-03
Gata2	435.07	294.96	-0.56	2.87e-12
Gata3	316.41	190.23	-0.73	4.24e-14
Gata4	314.33	272.86	-0.2	3.28e-02
Gatad1	329.94	206.57	-0.68	7.60e-13
Gatad2b	349.72	420.82	0.27	1.03e-03
Gatd1	8.33	17.29	1.05	3.19e-02
Gatd3a	18.73	5.76	-1.7	1.31e-03
Gatm	112.41	79.74	-0.5	2.62e-03
Gba2	190.47	267.09	0.49	2.82e-06
Gbe1	72.86	28.82	-1.34	1.39e-08
Gbf1	1618.5	2061.81	0.35	2.01e-23
Gca	5.2	0	-4.88	3.57e-03
Gch1	174.86	83.59	-1.06	3.55e-14
Gcsh	36.43	15.37	-1.24	2.07e-04
Gdap1	400.72	280.54	-0.51	7.03e-10
Gdap1l1	286.23	214.25	-0.42	2.59e-05
Gde1	20.82	6.73	-1.63	9.32e-04
Gdf11	171.74	240.19	0.48	1.13e-05
Gdf5	0	4.8	4.65	5.66e-03
Gdi1	1391.59	986.71	-0.5	3.25e-30
Gdi2	526.66	262.29	-1.01	1.00e-37
Gdpd1	125.94	94.16	-0.42	6.45e-03
Gdpgp1	2.08	10.57	2.34	7.18e-03
Gemin2	87.43	66.29	-0.4	3.38e-02
Gemin6	6.24	17.29	1.47	5.93e-03
Get1	23.94	46.12	0.95	8.75e-04
Get3	767.09	1095.28	0.51	4.12e-25
Gfer	18.73	5.76	-1.7	1.31e-03
Gfpt1	593.27	484.23	-0.29	1.31e-05
Gfra2	3.12	10.57	1.76	1.86e-02
Gfus	111.37	70.14	-0.67	7.13e-05
Gga1	240.43	291.11	0.28	5.31e-03
Gga3	183.19	124.9	-0.55	1.40e-05
Ggcx	424.66	585.11	0.46	1.42e-11
Ggnbp2	742.11	1001.12	0.43	4.90e-17
Ggt7	262.29	334.35	0.35	1.36e-04
Ghitm	505.84	584.15	0.21	2.47e-03
Gid4	247.72	299.76	0.28	4.74e-03
Gigyf1	1344.76	1578.54	0.23	8.33e-09
Gigyf2	1837.07	1141.39	-0.69	5.89e-70
Gins1	21.86	46.12	1.08	2.13e-04
Gipc2	14.57	6.73	-1.12	3.78e-02
Git1	749.4	843.56	0.17	2.60e-03
Gkap1	98.88	42.27	-1.23	3.89e-10
Glb1	179.02	49	-1.87	4.31e-29
Gle1	111.37	46.12	-1.27	7.51e-12
Glipr2	61.41	38.43	-0.68	3.48e-03
Glis1	1.04	5.76	2.47	4.97e-02
Glmn	28.1	8.65	-1.7	6.48e-05
Glod4	248.76	174.86	-0.51	2.27e-06
Glrx3	2426.18	2177.1	-0.16	1.22e-06
Glrx5	126.98	209.45	0.72	3.09e-09
Gls	1383.27	1299.92	-0.09	4.61e-02
Gls2	69.74	141.23	1.02	1.20e-10
Glt8d1	124.9	99.92	-0.32	3.84e-02
Gltp	40.59	26.9	-0.59	3.89e-02
Glul	383.03	335.31	-0.19	2.59e-02
Glyctk	73.9	34.59	-1.1	9.22e-07
Glyr1	2150.36	2336.59	0.12	3.27e-04
Gm10033	39.55	24.02	-0.72	1.46e-02
Gm10039	86.39	55.72	-0.63	9.80e-04
Gm10052	1305.2	1435.39	0.14	1.43e-03
Gm10060	34.35	13.45	-1.35	1.32e-04
Gm10069	15.61	1.92	-3.02	3.14e-04
Gm10073	80.14	30.74	-1.38	9.95e-10
Gm10095	605.76	446.76	-0.44	4.31e-11
Gm10108	11.45	4.8	-1.25	4.59e-02
Gm10110	8.33	17.29	1.05	3.19e-02
Gm10123	5356.13	4570.38	-0.23	1.94e-27
Gm10131	27.06	13.45	-1.01	7.32e-03
Gm10143	6.24	0	-5.14	1.89e-03
Gm10145	12.49	3.84	-1.7	9.68e-03
Gm10154	36.43	19.22	-0.92	3.57e-03
Gm10167	151.96	111.45	-0.45	1.36e-03
Gm10171	19.78	9.61	-1.04	2.03e-02
Gm10221	62.45	43.23	-0.53	1.91e-02
Gm10226	8.33	1.92	-2.12	1.98e-02
Gm10241	91.59	71.1	-0.37	4.65e-02
Gm10254	15.61	30.74	0.98	5.83e-03
Gm10275	334.11	176.78	-0.92	4.40e-21
Gm10282	642.19	492.87	-0.38	3.01e-09
Gm10288	330.98	402.56	0.28	6.90e-04
Gm10297	0	5.76	4.91	3.12e-03
Gm10335	27.06	13.45	-1.01	7.32e-03
Gm10357	3.12	13.45	2.11	3.38e-03
Gm10499	7.29	36.51	2.33	1.99e-07
Gm10501	199.84	288.23	0.53	1.40e-07
Gm10602	53.08	30.74	-0.79	1.89e-03
Gm10736	374.7	717.69	0.94	8.22e-45
Gm10801	5.2	0	-4.88	3.57e-03
Gm11127	2.08	43.23	4.38	2.13e-08
Gm11405	0	8.65	5.5	7.23e-04
Gm11518	18.73	38.43	1.04	1.13e-03
Gm11585	10.41	0.96	-3.44	3.70e-03
Gm11696	53.08	28.82	-0.88	6.19e-04
Gm11808	980.46	854.12	-0.2	1.24e-04
Gm11868	24.98	11.53	-1.12	5.38e-03
Gm11878	3.12	38.43	3.62	2.20e-08
Gm11942	321.62	726.34	1.18	2.35e-63
Gm11993	5.2	0	-4.88	3.57e-03
Gm12034	13.53	3.84	-1.82	5.04e-03
Gm12191	354.92	293.03	-0.28	1.82e-03
Gm12346	83.27	58.61	-0.51	8.77e-03
Gm12447	7.29	0.96	-2.92	1.71e-02
Gm12494	9.37	0	-5.73	4.10e-04
Gm12592	27.06	10.57	-1.36	7.55e-04
Gm12669	227.94	165.25	-0.46	3.69e-05
Gm12696	68.69	35.55	-0.95	2.68e-05
Gm12966	20.82	7.69	-1.44	2.29e-03
Gm12987	12.49	39.39	1.66	4.04e-06
Gm13034	8.33	0.96	-3.12	9.86e-03
Gm13135	5.2	12.49	1.26	3.87e-02
Gm13136	3.12	11.53	1.88	1.03e-02
Gm13140	6.24	0.96	-2.7	3.05e-02
Gm13252	9.37	1.92	-2.29	1.02e-02
Gm13394	1016.89	517.85	-0.97	8.20e-69
Gm13414	9.37	24.02	1.36	1.89e-03
Gm13436	320.58	185.43	-0.79	5.14e-16
Gm13446	6.24	0	-5.14	1.89e-03
Gm13456	187.35	71.1	-1.4	7.17e-22
Gm13461	35.39	21.14	-0.74	1.78e-02
Gm13493	334.11	240.19	-0.48	2.08e-07
Gm13542	7.29	0	-5.37	1.08e-03
Gm13736	138.43	91.27	-0.6	5.19e-05
Gm13841	8.33	34.59	2.05	1.49e-06
Gm13868	8.33	24.02	1.53	7.79e-04
Gm14044	9.37	0	-5.73	4.10e-04
Gm14048	9.37	26.9	1.52	3.69e-04
Gm14117	9.37	0.96	-3.29	5.93e-03
Gm14122	8.33	23.06	1.47	1.35e-03
Gm14139	23.94	6.73	-1.83	1.31e-04
Gm14150	208.17	145.08	-0.52	1.10e-05
Gm14165	102	67.25	-0.6	5.96e-04
Gm14269	5.2	15.37	1.56	7.17e-03
Gm14295	64.53	46.12	-0.48	2.92e-02
Gm14303	31.22	6.73	-2.22	1.35e-06
Gm14305	20.82	7.69	-1.44	2.29e-03
Gm14322	14.57	2.88	-2.34	1.05e-03
Gm14326	38.51	17.29	-1.16	3.10e-04
Gm14403	17.69	6.73	-1.4	6.08e-03
Gm14412	58.29	21.14	-1.46	8.21e-08
Gm14539	7.29	0.96	-2.92	1.71e-02
Gm14584	68.69	20.18	-1.77	4.53e-11
Gm14586	344.52	174.86	-0.98	6.34e-24
Gm14681	70.78	43.23	-0.71	9.68e-04
Gm14760	8.33	0.96	-3.12	9.86e-03
Gm15013	5.2	0	-4.88	3.57e-03
Gm15427	174.86	101.84	-0.78	5.53e-09
Gm15429	19.78	33.63	0.77	1.92e-02
Gm15459	2879.98	2426.9	-0.25	2.35e-17
Gm15500	435.07	292.07	-0.57	8.75e-13
Gm15538	0	4.8	4.65	5.66e-03
Gm15539	7.29	0	-5.37	1.08e-03
Gm15542	104.08	56.69	-0.88	9.83e-07
Gm15557	8.33	0	-5.56	6.55e-04
Gm15564	525.62	690.79	0.39	2.53e-10
Gm15566	7.29	1.92	-1.92	3.88e-02
Gm15696	6.24	14.41	1.21	3.07e-02
Gm15772	349.72	95.12	-1.88	1.82e-56
Gm15918	0	8.65	5.5	7.23e-04
Gm15989	35.39	15.37	-1.2	3.75e-04
Gm16074	46.84	74.94	0.68	1.25e-03
Gm16092	32.27	14.41	-1.16	9.77e-04
Gm16385	10.41	0	-5.88	2.68e-04
Gm16386	16.65	3.84	-2.12	7.22e-04
Gm1673	1.04	5.76	2.47	4.97e-02
Gm17228	42.67	98	1.2	1.69e-09
Gm17383	72.86	50.92	-0.52	1.29e-02
Gm17538	1.04	6.73	2.69	2.94e-02
Gm17655	9.37	1.92	-2.29	1.02e-02
Gm18588	10.41	26.9	1.37	9.11e-04
Gm1866	6.24	0	-5.14	1.89e-03
Gm18939	16.65	4.8	-1.79	1.86e-03
Gm18942	7.29	0	-5.37	1.08e-03
Gm19815	1.04	7.69	2.88	1.77e-02
Gm2000	78.06	44.2	-0.82	7.50e-05
Gm2004	8.33	1.92	-2.12	1.98e-02
Gm20305	2.08	10.57	2.34	7.18e-03
Gm20432	5.2	0	-4.88	3.57e-03
Gm2058	103.04	56.69	-0.86	1.59e-06
Gm20721	9.37	21.14	1.17	9.12e-03
Gm20939	28.1	11.53	-1.29	9.52e-04
Gm2106	7.29	1.92	-1.92	3.88e-02
Gm21092	316.41	219.06	-0.53	2.13e-08
Gm21811	376.78	465.01	0.3	7.95e-05
Gm22009	1379.1	1886.95	0.45	4.02e-34
Gm22131	113.45	224.82	0.99	1.10e-15
Gm22192	20.82	41.31	0.99	1.12e-03
Gm2223	189.43	157.57	-0.27	3.30e-02
Gm22571	18.73	8.65	-1.12	1.71e-02
Gm22996	0	4.8	4.65	5.66e-03
Gm23136	16.65	27.86	0.74	3.99e-02
Gm23301	2.08	20.18	3.28	6.22e-05
Gm24027	15.61	0	-6.47	4.69e-05
Gm24339	0	4.8	4.65	5.66e-03
Gm24657	0	4.8	4.65	5.66e-03
Gm25117	1.04	7.69	2.88	1.77e-02
Gm25156	8.33	0	-5.56	6.55e-04
Gm25632	59.33	86.47	0.54	4.55e-03
Gm25648	5.2	0	-4.88	3.57e-03
Gm25741	16.65	0	-6.56	3.50e-05
Gm25848	20.82	1.92	-3.44	2.60e-05
Gm2614	22.9	56.69	1.31	1.65e-06
Gm26283	11.45	0	-6.02	1.80e-04
Gm26397	250.84	397.76	0.67	1.16e-14
Gm26448	16.65	5.76	-1.53	4.74e-03
Gm26493	18.73	32.67	0.8	1.64e-02
Gm2693	10.41	3.84	-1.44	3.61e-02
Gm26944	9.37	1.92	-2.29	1.02e-02
Gm28529	3.12	9.61	1.62	3.33e-02
Gm28592	2.08	7.69	1.88	3.99e-02
Gm2962	9.37	0.96	-3.29	5.93e-03
Gm29666	7.29	63.41	3.12	1.70e-13
Gm30409	7.29	0	-5.37	1.08e-03
Gm3219	5.2	0	-4.88	3.57e-03
Gm3226	779.58	526.5	-0.57	1.15e-21
Gm3285	0	7.69	5.33	1.12e-03
Gm3375	268.53	307.45	0.2	4.49e-02
Gm35638	1.04	7.69	2.88	1.77e-02
Gm36858	30.18	46.12	0.61	2.40e-02
Gm37116	3.12	12.49	2	5.85e-03
Gm3756	169.66	104.72	-0.7	2.30e-07
Gm37753	294.56	189.27	-0.64	1.46e-10
Gm38247	6.24	0.96	-2.7	3.05e-02
Gm4045	24.98	4.8	-2.38	1.07e-05
Gm41341	10.41	1.92	-2.44	5.49e-03
Gm4149	6.24	20.18	1.69	1.12e-03
Gm4202	186.31	131.63	-0.5	6.53e-05
Gm4204	1132.43	936.75	-0.27	8.99e-09
Gm42611	5.2	0	-4.88	3.57e-03
Gm42973	9.37	1.92	-2.29	1.02e-02
Gm4332	14.57	4.8	-1.6	6.74e-03
Gm4353	17.69	8.65	-1.03	3.03e-02
Gm43737	2.08	12.49	2.58	2.54e-03
Gm43857	12.49	0.96	-3.7	1.56e-03
Gm44126	19.78	6.73	-1.56	1.76e-03
Gm44164	6.24	0	-5.14	1.89e-03
Gm44419	12.49	0	-6.14	1.24e-04
Gm44560	1.04	8.65	3.05	1.10e-02
Gm4459	8.33	22.1	1.41	2.33e-03
Gm4478	1.04	8.65	3.05	1.10e-02
Gm44832	5.2	15.37	1.56	7.17e-03
Gm44968	7.29	0.96	-2.92	1.71e-02
Gm44986	0	5.76	4.91	3.12e-03
Gm45137	2.08	7.69	1.88	3.99e-02
Gm45804	36.43	14.41	-1.34	9.10e-05
Gm45871	23.94	10.57	-1.18	4.45e-03
Gm4596	19.78	33.63	0.77	1.92e-02
Gm46430	5.2	0	-4.88	3.57e-03
Gm4735	596.4	689.83	0.21	8.19e-04
Gm4737	45.8	26.9	-0.77	5.06e-03
[truncated: 3,925 more rows]
