# Supplementary material for: Transcriptomic Profiling after In Vitro Δ8-THC Exposure Shows Cytoskeletal Remodeling in Trauma-Injured NSC-34 Cell Line
Source: Pharmaceuticals (Basel). 2023 Sep 7;16(9):1268. doi: 10.3390/ph16091268 (PMC10535185; doi:10.3390/ph16091268)
Supplement: Supplementary file 1 [file pharmaceuticals-16-01268-s001.zip › Table S2 CTRL_vs_DELTA8-20-Scratch.tsv]

Gene	CTRL	DELTA8-20-Scratch	Fold_Change	q-Value
1110059E24Rik	63.3	89.58	0.5	1.22e-02
1110059G10Rik	41.03	65.69	0.68	4.83e-03
1190007I07Rik	23.44	40.1	0.77	1.53e-02
1500002C15Rik	0	5.97	4.79	5.68e-03
1600012H06Rik	1.17	7.68	2.71	3.38e-02
1600029O15Rik	4.69	14.5	1.63	1.43e-02
1700029I15Rik	5.86	0.85	-2.78	3.61e-02
1700123O20Rik	111.36	66.54	-0.74	2.08e-05
1810014B01Rik	14.07	25.59	0.86	3.69e-02
1810058I24Rik	148.87	112.61	-0.4	6.25e-03
2310039H08Rik	5.86	0.85	-2.78	3.61e-02
2610005L07Rik	591.96	652.62	0.14	4.37e-02
2610021A01Rik	82.05	158.68	0.95	9.02e-10
2610301B20Rik	4.69	17.06	1.86	3.93e-03
2700099C18Rik	38.68	20.47	-0.92	3.73e-03
2810404M03Rik	11.72	0	-6.22	2.02e-04
3000002C10Rik	16.41	7.68	-1.1	3.42e-02
3110009E18Rik	7.03	22.18	1.66	1.79e-03
3110053B16Rik	3.52	12.8	1.86	1.38e-02
3110067C02Rik	8.21	2.56	-1.68	4.54e-02
3300002I08Rik	37.51	19.62	-0.93	3.73e-03
4732471J01Rik	7.03	1.71	-2.04	3.91e-02
4833420G17Rik	106.67	137.35	0.36	2.06e-02
4833439L19Rik	181.69	233.75	0.36	2.06e-03
4921524J17Rik	73.85	112.61	0.61	6.37e-04
4930520O04Rik	2.34	13.65	2.54	4.09e-03
4930534D22Rik	0	5.12	4.57	9.03e-03
4930581F22Rik	0	5.97	4.79	5.68e-03
4931406C07Rik	17.58	30.71	0.8	3.06e-02
4932438A13Rik	2806.24	3528.41	0.33	2.96e-34
5031439G07Rik	174.66	238.87	0.45	1.09e-04
5430420F09Rik	0	4.27	4.31	1.52e-02
5730455P16Rik	70.33	52.04	-0.43	4.99e-02
6030458C11Rik	23.44	43.51	0.89	4.18e-03
6330403K07Rik	31.65	66.54	1.07	2.67e-05
6430548M08Rik	105.5	63.13	-0.74	3.72e-05
9130213A22Rik	0	4.27	4.31	1.52e-02
9230112E08Rik	7.03	0.85	-3.04	1.89e-02
9330159F19Rik	43.37	67.39	0.64	7.14e-03
9930021J03Rik	452.47	525.51	0.22	4.90e-03
A230056P14Rik	23.44	0	-7.22	9.39e-06
A230072E10Rik	12.89	1.71	-2.92	1.15e-03
A430005L14Rik	7.03	0	-5.49	1.43e-03
A530083I20Rik	9.38	0	-5.9	4.95e-04
AI597479	10.55	26.45	1.33	2.92e-03
AU041133	18.76	34.12	0.86	1.48e-02
AW046200	11.72	2.56	-2.2	4.77e-03
AW209491	29.3	59.72	1.03	1.31e-04
Aacs	98.46	67.39	-0.55	3.02e-03
Aars2	19.93	46.07	1.21	1.66e-04
Aasdhppt	37.51	67.39	0.85	5.20e-04
Aatf	85.57	132.23	0.63	1.23e-04
Abat	366.9	319.06	-0.2	2.97e-02
Abca1	423.16	543.42	0.36	1.24e-06
Abca3	321.18	224.36	-0.52	8.78e-08
Abcb1a	173.49	139.91	-0.31	2.28e-02
Abcb4	76.19	44.36	-0.78	2.93e-04
Abcb7	186.38	153.56	-0.28	3.40e-02
Abcb8	60.95	29.86	-1.03	3.90e-05
Abcc10	86.74	64.84	-0.42	3.38e-02
Abcc8	11.72	22.18	0.92	4.20e-02
Abcd3	478.26	624.47	0.38	2.44e-08
Abcd4	52.75	92.99	0.82	5.69e-05
Abce1	2343.23	2632.66	0.17	1.90e-07
Abcf2	1332.79	1480.12	0.15	6.60e-04
Abhd10	3.52	16.21	2.2	2.55e-03
Abhd12	78.54	54.6	-0.52	1.18e-02
Abhd16a	441.92	334.41	-0.4	7.66e-07
Abhd2	570.86	663.71	0.22	1.28e-03
Abhd4	114.88	152.7	0.41	5.77e-03
Abhd5	557.97	752.43	0.43	4.42e-12
Abi2	465.36	394.13	-0.24	2.91e-03
Abl2	780.68	998.12	0.35	3.10e-11
Ablim1	330.56	281.52	-0.23	1.71e-02
Abr	1624.67	1478.42	-0.14	1.23e-03
Abraxas1	12.89	5.12	-1.33	3.00e-02
Acaa1a	124.25	65.69	-0.92	3.93e-08
Acaa1b	5.86	0.85	-2.78	3.61e-02
Acacb	51.58	30.71	-0.75	4.87e-03
Acad8	90.26	63.13	-0.52	7.64e-03
Acadl	49.23	71.66	0.54	1.67e-02
Acadm	41.03	17.06	-1.27	8.54e-05
Acads	36.34	59.72	0.72	4.95e-03
Acadsb	109.01	152.7	0.49	1.13e-03
Acbd5	255.54	211.57	-0.27	1.42e-02
Acd	2.34	10.24	2.13	2.04e-02
Ace	345.8	412.05	0.25	3.73e-03
Acer3	46.89	30.71	-0.61	2.78e-02
Ache	64.47	89.58	0.47	1.74e-02
Acin1	1315.21	1167.04	-0.17	2.12e-04
Acly	6375.59	5645.8	-0.18	5.00e-19
Acot2	39.85	22.18	-0.85	6.16e-03
Acp1	113.7	168.06	0.56	7.60e-05
Acsl4	2509.68	2824.61	0.17	3.77e-08
Acsl6	300.08	373.66	0.32	5.44e-04
Acss2	412.61	352.33	-0.23	8.25e-03
Acta1	1.17	42.65	5.19	6.31e-06
Actb	172075.33	166265.25	-0.05	1.77e-42
Actg-ps1	5.86	0.85	-2.78	3.61e-02
Actg1	17364.96	15685.05	-0.15	1.41e-36
Actl6a	300.08	207.3	-0.53	1.07e-07
Actn2	25.79	43.51	0.75	1.34e-02
Actn3	0	6.82	4.98	3.73e-03
Actn4	1284.73	1405.9	0.13	4.77e-03
Actr1a	2105.27	1876.81	-0.17	4.40e-06
Actr3-ps	28.13	46.07	0.71	1.53e-02
Actr3b	114.88	69.95	-0.72	2.91e-05
Actr6	94.95	130.52	0.46	4.71e-03
Acvr1b	112.53	65.69	-0.78	8.20e-06
Acvr2a	262.57	311.38	0.25	1.54e-02
Adam10	1914.2	2070.47	0.11	2.63e-03
Adamts10	23.44	55.45	1.24	2.11e-05
Adamts17	12.89	31.56	1.29	1.29e-03
Adamtsl5	0	5.97	4.79	5.68e-03
Adck1	4.69	13.65	1.54	2.17e-02
Adck5	5.86	16.21	1.47	1.47e-02
Adcy4	31.65	52.89	0.74	6.72e-03
Adcy6	1515.65	1354.72	-0.16	1.81e-04
Adgra2	5.86	14.5	1.31	3.39e-02
Adgra3	329.39	267.02	-0.3	1.65e-03
Adgrg1	50.4	69.1	0.46	4.79e-02
Adgrl1	3038.34	2732.47	-0.15	2.60e-07
Adgrl3	72.68	25.59	-1.51	9.91e-10
Adora2a	117.22	154.41	0.4	7.17e-03
Adprs	48.06	69.95	0.54	1.82e-02
Adra2a	139.49	65.69	-1.09	1.28e-11
Aebp1	167.62	248.25	0.57	8.81e-07
Aebp2	773.65	846.27	0.13	3.35e-02
Afap1	57.44	87.02	0.6	3.45e-03
Afap1l1	120.74	80.19	-0.59	3.59e-04
Aff1	25.79	46.07	0.84	5.15e-03
Aff4	3028.96	3172.67	0.07	3.10e-02
Agap1	997.54	851.39	-0.23	1.79e-05
Agap3	1221.43	1139.74	-0.1	4.75e-02
Agbl5	264.92	188.53	-0.49	4.92e-06
Agfg1	1629.36	1748.85	0.1	1.41e-02
Agk	261.4	312.23	0.26	1.13e-02
Agl	123.08	153.56	0.32	3.18e-02
Agpat1	719.73	609.11	-0.24	1.49e-04
Agpat2	46.89	17.92	-1.39	5.85e-06
Agpat4	56.27	76.78	0.45	3.86e-02
Agps	654.09	808.74	0.31	3.41e-07
Agrn	288.36	334.41	0.21	2.99e-02
Agtr1a	0	5.12	4.57	9.03e-03
Ahcyl2	766.62	840.3	0.13	3.01e-02
Ahi1	322.35	265.31	-0.28	4.03e-03
Ahnak	9290.85	12832.29	0.47	1.23e-233
Aida	965.89	853.95	-0.18	1.22e-03
Aif1l	43.37	23.89	-0.86	3.58e-03
Aifm1	304.77	402.66	0.4	4.56e-06
Aig1	29.3	49.48	0.76	7.83e-03
Aimp1	230.92	178.3	-0.37	1.30e-03
Aip	159.42	196.21	0.3	2.12e-02
Ajm1	18.76	6.82	-1.46	4.34e-03
Ak1	99.64	125.41	0.33	4.55e-02
Ak6	60.95	98.11	0.69	4.00e-04
Akap11	263.74	304.56	0.21	4.53e-02
Akip1	31.65	53.75	0.76	4.96e-03
Akirin2	193.41	228.63	0.24	4.53e-02
Akr1b3	267.26	226.92	-0.24	3.08e-02
Akt1	1658.66	1365.81	-0.28	2.25e-12
Akt1s1	16.41	6.82	-1.27	1.71e-02
Akt3	3310.29	3453.34	0.06	4.04e-02
Alad	375.1	284.93	-0.4	8.39e-06
Alcam	14.07	38.39	1.45	1.07e-04
Aldh18a1	651.74	716.6	0.14	3.91e-02
Aldh1b1	141.84	182.56	0.36	6.96e-03
Aldh1l2	354	544.28	0.62	2.06e-16
Aldh3a2	44.54	66.54	0.58	1.45e-02
Aldh3b1	50.4	32.42	-0.64	1.70e-02
Aldh6a1	206.31	158.68	-0.38	2.15e-03
Aldh9a1	229.75	186.83	-0.3	1.08e-02
Aldoa	10936.62	9465.11	-0.21	1.40e-45
Aldoc	691.6	536.6	-0.37	9.92e-09
Alg1	222.72	132.23	-0.75	3.25e-10
Alg9	305.94	229.48	-0.41	2.99e-05
Alkbh5	908.45	824.09	-0.14	1.49e-02
Alox5ap	8.21	2.56	-1.68	4.54e-02
Aloxe3	0	5.12	4.57	9.03e-03
Amd-ps1	0	4.27	4.31	1.52e-02
Amd-ps3	31.65	12.8	-1.31	4.83e-04
Amd2	28.13	49.48	0.81	4.49e-03
Amer1	32.82	107.49	1.71	5.29e-14
Amotl1	175.83	144.17	-0.29	3.51e-02
Ampd3	877.98	761.82	-0.2	3.68e-04
Amy1	9.38	0	-5.9	4.95e-04
Anapc1	2115.82	2236.82	0.08	3.02e-02
Anapc10	215.68	157.82	-0.45	1.78e-04
Anapc13	106.67	80.19	-0.41	1.98e-02
Anapc2	219.2	179.15	-0.29	1.55e-02
Anapc5	1833.32	1555.2	-0.24	4.80e-10
Angptl7	2.34	8.53	1.86	4.84e-02
Ank2	1342.17	1582.5	0.24	1.44e-08
Ank3	804.13	887.22	0.14	1.59e-02
Ankef1	0	5.12	4.57	9.03e-03
Ankrd11	3088.75	2901.38	-0.09	3.13e-03
Ankrd12	342.28	411.19	0.26	2.40e-03
Ankrd13b	311.8	262.75	-0.25	1.37e-02
Ankrd13c	763.1	905.14	0.25	1.45e-05
Ankrd13d	26.96	13.65	-0.98	1.14e-02
Ankrd17	18927.5	18167.56	-0.06	4.93e-07
Ankrd24	8.21	23.03	1.49	2.84e-03
Ankrd27	53.92	36.68	-0.56	3.04e-02
Ankrd49	32.82	64.84	0.98	1.13e-04
Ankrd54	192.24	131.38	-0.55	1.82e-05
Anks1	316.49	188.53	-0.75	3.66e-14
Ankzf1	60.95	34.98	-0.8	1.01e-03
Anln	162.94	121.14	-0.43	2.28e-03
Anp32-ps	16.41	46.92	1.52	8.71e-06
Anp32a	1862.62	2194.17	0.24	1.50e-11
Anp32b-ps1	24.62	4.27	-2.53	8.01e-06
Anp32e	1062.01	963.15	-0.14	7.80e-03
Anxa5	669.33	869.31	0.38	5.63e-11
Aoc2	46.89	70.81	0.59	9.36e-03
Ap1b1	1818.08	1614.06	-0.17	1.09e-05
Ap1g1	2741.77	2912.47	0.09	6.14e-03
Ap1s2	407.93	538.3	0.4	8.92e-08
Ap1s3	4.69	29.01	2.63	1.29e-05
Ap2a1	1097.18	993.01	-0.14	5.65e-03
Ap2m1	1952.88	2171.99	0.15	2.03e-05
Ap3b1	785.37	876.13	0.16	7.45e-03
Ap3b2	2051.35	1848.66	-0.15	4.56e-05
Ap3s1	314.15	419.72	0.42	1.09e-06
Ap3s2	467.71	535.75	0.2	1.01e-02
Ap5m1	28.13	47.77	0.76	8.50e-03
Apba1	58.61	34.12	-0.78	1.69e-03
Apbb1	1047.95	781.44	-0.42	7.64e-17
Apbb2	914.32	1039.07	0.18	5.38e-04
Apc2	203.96	156.12	-0.39	1.89e-03
Apex1	291.88	237.16	-0.3	3.61e-03
Aph1c	0	5.97	4.79	5.68e-03
Aplp1	702.15	595.46	-0.24	2.22e-04
Aplp2	2252.97	2101.18	-0.1	5.20e-03
Apmap	29.3	44.36	0.6	4.35e-02
App	4223.43	3796.28	-0.15	5.55e-10
Appl1	644.71	776.32	0.27	1.35e-05
Appl2	99.64	71.66	-0.48	9.34e-03
Aprt	12.89	27.3	1.08	9.23e-03
Aqp1	10.55	3.41	-1.63	2.44e-02
Arcn1	2924.64	3348.41	0.2	3.34e-12
Arel1	595.48	657.74	0.14	3.85e-02
Arf1	2230.7	2111.42	-0.08	3.18e-02
Arf3	586.1	665.42	0.18	7.05e-03
Arf4	1526.2	1683.16	0.14	6.79e-04
Arf5	309.46	354.04	0.19	4.27e-02
Arf6	443.09	557.93	0.33	5.97e-06
Arfgap1	228.58	280.67	0.3	5.67e-03
Arfgap2	253.2	215.83	-0.23	4.07e-02
Arfgef1	3235.27	3702.44	0.19	2.33e-13
Arfgef2	589.62	655.18	0.15	2.82e-02
Arfgef3	2358.46	1928	-0.29	1.21e-18
Arfrp1	412.61	469.2	0.19	2.40e-02
Arhgap10	171.14	217.54	0.35	4.77e-03
Arhgap11a	202.79	168.91	-0.26	3.65e-02
Arhgap12	241.47	297.73	0.3	3.54e-03
Arhgap17	377.45	306.26	-0.3	7.47e-04
Arhgap19	357.52	223.51	-0.68	1.58e-13
Arhgap22	16.41	5.12	-1.68	3.48e-03
Arhgap23	241.47	302	0.32	1.67e-03
Arhgap28	14.07	1.71	-3.04	6.15e-04
Arhgap31	69.16	91.28	0.4	4.24e-02
Arhgap35	557.97	653.47	0.23	8.09e-04
Arhgap39	93.78	62.28	-0.59	1.86e-03
Arhgap4	42.2	26.45	-0.67	2.21e-02
Arhgdia	1762.99	1662.69	-0.08	4.30e-02
Arhgef1	254.37	185.98	-0.45	3.87e-05
Arhgef10	15.24	4.27	-1.84	3.02e-03
Arhgef11	658.78	598.02	-0.14	4.27e-02
Arhgef12	708.01	620.2	-0.19	3.22e-03
Arhgef2	1042.09	1197.75	0.2	4.29e-05
Arhgef25	407.93	323.32	-0.34	8.52e-05
Arhgef28	71.5	51.19	-0.48	2.82e-02
Arhgef40	111.36	143.32	0.36	1.81e-02
Arid1a	12107.65	11246.38	-0.11	1.05e-13
Arid2	2916.43	2759.77	-0.08	1.23e-02
Arid4a	323.53	378.78	0.23	1.30e-02
Arid4b	540.38	623.61	0.21	3.17e-03
Arid5b	144.18	73.37	-0.97	3.56e-10
Arih1	2810.93	3104.42	0.14	1.43e-06
Arih2	723.25	638.12	-0.18	4.95e-03
Arl14ep	359.87	450.44	0.32	8.66e-05
Arl5a	77.37	108.34	0.49	6.96e-03
Arl6	45.72	79.34	0.8	3.21e-04
Arl6ip1	1514.48	1207.99	-0.33	5.52e-15
Arl6ip5	75.02	35.83	-1.07	2.09e-06
Arl6ip6	323.53	226.07	-0.52	8.00e-08
Arl8b	436.06	497.36	0.19	1.70e-02
Armc1	219.2	258.49	0.24	3.48e-02
Armc5	59.78	42.65	-0.49	4.44e-02
Armh4	56.27	38.39	-0.55	2.78e-02
Arnt2	62.13	43.51	-0.51	3.04e-02
Arntl	330.56	405.22	0.29	8.02e-04
Arpc1a	520.46	451.29	-0.21	7.05e-03
Arpc2	4074.56	4438.67	0.12	5.63e-07
Arpc5	161.76	196.21	0.28	3.28e-02
Arpc5l	139.49	186.83	0.42	1.56e-03
Arrdc3	250.85	367.68	0.55	2.90e-09
Arsa	29.3	44.36	0.6	4.35e-02
Arsg	28.13	59.72	1.09	6.30e-05
As3mt	82.05	60.57	-0.44	3.18e-02
Asah1	73.85	108.34	0.55	2.25e-03
Asah2	12.89	3.41	-1.92	5.54e-03
Asap1	3034.82	3374.85	0.15	6.17e-08
Asb16	0	5.12	4.57	9.03e-03
Ascc2	834.61	948.64	0.18	9.71e-04
Ascc3	2426.45	2644.6	0.12	1.48e-04
Asf1b	196.93	147.59	-0.42	9.97e-04
Ash1l	1910.68	1807.71	-0.08	4.64e-02
Ash2l	655.26	749.02	0.19	2.42e-03
Asic4	41.03	63.98	0.64	8.49e-03
Asl	1744.23	1594.44	-0.13	1.43e-03
Asns	4685.28	5598.02	0.26	6.63e-34
Aspg	1.17	10.24	3.13	1.18e-02
Asph	130.11	165.5	0.35	1.48e-02
Asphd2	334.08	238.87	-0.48	3.21e-07
Asrgl1	25.79	40.1	0.64	4.28e-02
Astn1	1203.85	1092.82	-0.14	4.80e-03
Asxl1	388	313.09	-0.31	4.41e-04
Asxl2	315.32	243.99	-0.37	1.60e-04
Atad2	761.93	642.38	-0.25	6.10e-05
Atad2b	436.06	489.68	0.17	3.82e-02
Atad3a	132.46	164.65	0.31	2.83e-02
Atat1	63.3	99.81	0.66	5.97e-04
Atf2	1554.34	1424.67	-0.13	3.76e-03
Atf3	71.5	23.89	-1.58	3.64e-10
Atf6	461.85	550.25	0.25	6.89e-04
Atf7ip	393.86	452.14	0.2	1.72e-02
Atg16l2	195.76	109.2	-0.84	7.67e-11
Atg3	792.41	716.6	-0.15	1.93e-02
Atg4a	82.05	137.35	0.74	4.82e-06
Atg4a-ps	1.17	10.24	3.13	1.18e-02
Atg5	312.98	370.24	0.24	8.84e-03
Atg7	31.65	67.39	1.09	1.84e-05
Atg9a	484.12	412.9	-0.23	3.67e-03
Atl1	83.23	121.99	0.55	1.14e-03
Atl2	978.79	902.58	-0.12	3.70e-02
Atl3	218.03	178.3	-0.29	1.62e-02
Atm	310.63	263.61	-0.24	1.84e-02
Atmin	66.82	48.63	-0.46	4.44e-02
Atox1	106.67	82.75	-0.37	3.85e-02
Atp11b	757.24	898.31	0.25	1.55e-05
Atp13a1	719.73	640.68	-0.17	9.47e-03
Atp1a1	12514.4	13501.97	0.11	6.45e-16
Atp1a3	1038.57	905.99	-0.2	1.76e-04
Atp23	1.17	7.68	2.71	3.38e-02
Atp2b1	4096.84	4710.8	0.2	5.06e-18
Atp2c1	2244.76	2374.17	0.08	2.36e-02
Atp4a	14.07	3.41	-2.04	2.62e-03
Atp5a1	873.29	804.47	-0.12	4.75e-02
Atp5b	16192.76	16843.55	0.06	6.59e-06
Atp5g1	2292.82	1890.46	-0.28	9.83e-17
Atp5g3	1465.25	1260.88	-0.22	5.56e-07
Atp6v0a4	0	6.82	4.98	3.73e-03
Atp6v0d1	308.29	404.37	0.39	7.71e-06
Atp6v0e	90.26	63.98	-0.5	1.01e-02
Atp6v1b2	1397.26	1614.06	0.21	5.90e-07
Atp6v1c1	768.96	837.74	0.12	4.41e-02
Atp6v1g2	14.07	2.56	-2.46	1.11e-03
Atp7b	4.69	16.21	1.79	6.02e-03
Atp8a1	631.82	773.76	0.29	2.03e-06
Atp8a2	9.38	0	-5.9	4.95e-04
Atp8b2	1406.64	1303.53	-0.11	1.75e-02
Atrn	341.11	459.82	0.43	1.31e-07
Atrx	1254.25	1446	0.21	3.59e-06
Atxn1l	324.7	250.81	-0.37	1.11e-04
Atxn2	1117.11	1197.75	0.1	4.93e-02
Atxn7	89.09	148.44	0.74	2.22e-06
Atxn7l1	123.08	71.66	-0.78	2.52e-06
Atxn7l2	89.09	65.69	-0.44	2.39e-02
Atxn7l3b	302.43	214.13	-0.5	6.16e-07
Auh	173.49	139.05	-0.32	1.92e-02
Aup1	1152.27	1326.57	0.2	1.21e-05
Auts2	603.68	539.16	-0.16	2.23e-02
Aven	14.07	4.27	-1.72	6.35e-03
Azin2	123.08	81.9	-0.59	3.30e-04
B130055M24Rik	8.21	17.06	1.06	4.85e-02
B230209E15Rik	8.21	33.27	2.02	1.62e-05
B3galt1	50.4	69.1	0.46	4.79e-02
B3galt4	0	6.82	4.98	3.73e-03
B3galt6	7.03	1.71	-2.04	3.91e-02
B3gat3	249.68	203.04	-0.3	7.75e-03
B4galt4	2.34	8.53	1.86	4.84e-02
B930086L07Rik	7.03	0	-5.49	1.43e-03
BC004004	194.59	261.9	0.43	1.11e-04
BC005537	1223.78	1702.78	0.48	3.18e-32
BC024978	0	9.38	5.44	1.27e-03
BC034090	0	4.27	4.31	1.52e-02
BC048403	151.21	121.14	-0.32	2.97e-02
BC085271	45.72	13.65	-1.74	1.70e-07
Babam1	94.95	66.54	-0.51	6.37e-03
Babam2	767.79	663.71	-0.21	6.63e-04
Bag5	44.54	24.74	-0.85	3.52e-03
Bag6	1845.04	1655.86	-0.16	6.04e-05
Bahd1	188.72	142.47	-0.41	1.72e-03
Baz1a	192.24	276.4	0.52	1.30e-06
Bbc3	19.93	8.53	-1.22	9.82e-03
Bbof1	12.89	0	-6.36	1.35e-04
Bbs1	12.89	24.74	0.94	2.80e-02
Bbs7	39.85	67.39	0.76	1.60e-03
Bbx	1365.61	1239.55	-0.14	2.52e-03
Bcap29	22.27	42.65	0.94	3.13e-03
Bccip	43.37	75.07	0.79	5.10e-04
Bcdin3d	7.03	1.71	-2.04	3.91e-02
Bckdk	434.89	378.78	-0.2	1.82e-02
Bcl10	178.17	418.87	1.23	1.54e-36
Bcl2l13	28.13	15.36	-0.87	1.97e-02
Bcl2l2	9.38	2.56	-1.87	2.13e-02
Bcl6b	2.34	18.77	3	4.72e-04
Bcl7c	113.7	81.9	-0.47	5.50e-03
Bcl9	437.23	503.33	0.2	9.84e-03
Bclaf1	3639.68	3937.9	0.11	1.81e-05
Bclaf3	19.93	9.38	-1.09	1.93e-02
Bcor	1460.56	1353.87	-0.11	1.56e-02
Bcs1l	166.45	226.92	0.45	1.97e-04
Bdnf	24.62	62.28	1.34	1.75e-06
Bdp1	452.47	576.69	0.35	1.20e-06
Becn1	1310.52	1407.61	0.1	2.75e-02
Begain	18.76	7.68	-1.29	9.31e-03
Bet1	36.34	54.6	0.59	2.60e-02
Bex1	10.55	2.56	-2.04	9.97e-03
Bhlhe41	12.89	46.92	1.86	5.51e-07
Bicd1	293.05	385.6	0.4	1.03e-05
Bicral	247.33	166.35	-0.57	3.08e-07
Bin1	935.41	783.14	-0.26	2.97e-06
Bin3	43.37	26.45	-0.71	1.43e-02
Birc2	119.56	83.6	-0.52	1.86e-03
Bloc1s6	1.17	11.09	3.24	8.68e-03
Blzf1	120.74	77.63	-0.64	1.20e-04
Bmp1	194.59	350.62	0.85	1.04e-17
Bmp2k	161.76	110.05	-0.56	7.82e-05
Bmp7	896.73	1085.99	0.28	6.96e-08
Bmpr1a	1241.36	1408.46	0.18	5.42e-05
Bmpr2	1348.03	1604.68	0.25	1.37e-09
Bms1	847.5	740.49	-0.19	9.17e-04
Bnc2	380.96	295.17	-0.37	3.11e-05
Bnip1	42.2	67.39	0.68	4.46e-03
Bnip3	1780.57	1625.15	-0.13	1.03e-03
Boc	0	11.09	5.68	7.05e-04
Bod1	264.92	186.83	-0.5	2.73e-06
Bok	58.61	32.42	-0.85	6.48e-04
Bola2	1587.16	1474.15	-0.11	1.41e-02
Bop1	652.91	496.5	-0.4	1.88e-09
Borcs8	33.99	59.72	0.81	1.67e-03
Braf	1377.33	1231.02	-0.16	3.80e-04
Brcc3	409.1	501.62	0.29	1.62e-04
Brd1	1111.24	1193.48	0.1	4.44e-02
Brd8	1158.13	1079.17	-0.1	4.91e-02
Bri3bp	79.71	130.52	0.71	1.91e-05
Brk1	364.55	419.72	0.2	1.94e-02
Brsk2	407.93	344.65	-0.24	4.92e-03
Brwd3	1036.22	1214.81	0.23	2.22e-06
Bsdc1	256.71	313.94	0.29	3.93e-03
Bsx	0	4.27	4.31	1.52e-02
Btaf1	1355.06	1531.31	0.18	4.41e-05
Btbd1	1103.04	1009.21	-0.13	1.41e-02
Btbd10	756.07	841.15	0.15	1.07e-02
Btbd8	5.86	29.01	2.31	2.50e-05
Btbd9	24.62	13.65	-0.85	3.43e-02
Btf3	6918.32	7293.13	0.08	9.18e-05
Btf3-ps1	203.96	162.09	-0.33	7.82e-03
Btg1	865.08	747.31	-0.21	2.62e-04
Btg2	8.21	23.03	1.49	2.84e-03
Bub1b	56.27	31.56	-0.83	1.10e-03
Bub3	1659.83	1511.69	-0.13	1.20e-03
Bud31	625.95	768.64	0.3	1.61e-06
Bzw2	690.43	787.41	0.19	2.20e-03
C1galt1	11.72	31.56	1.43	5.64e-04
C1ql4	7.03	0	-5.49	1.43e-03
C2cd3	324.7	372.8	0.2	3.21e-02
Cab39	379.79	321.62	-0.24	7.68e-03
Cabin1	978.79	859.92	-0.19	6.01e-04
Cables2	56.27	37.54	-0.58	1.98e-02
Cacna1a	300.08	361.71	0.27	3.90e-03
Cacna1c	1220.26	1482.68	0.28	7.60e-11
Cacna1f	0	11.94	5.79	5.38e-04
Cacna1h	527.49	322.47	-0.71	2.00e-21
Cacna2d1	893.22	766.93	-0.22	1.04e-04
Cacna2d2	89.09	46.92	-0.93	4.14e-06
Cacng2	141.84	42.65	-1.73	5.52e-22
Cacng3	201.62	260.19	0.37	9.43e-04
Cacng4	83.23	35.83	-1.22	2.22e-08
Cacng7	423.16	365.98	-0.21	1.43e-02
Cacng8	84.4	52.89	-0.67	8.45e-04
Cacybp	1062.01	1219.08	0.2	4.29e-05
Cad	1132.34	939.26	-0.27	4.50e-08
Cadm1	3258.71	2936.36	-0.15	1.53e-07
Cadm2	2.34	8.53	1.86	4.84e-02
Cadps	257.88	327.59	0.35	4.41e-04
Calcoco1	262.57	182.56	-0.52	1.20e-06
Calr	1716.1	1951.03	0.19	9.62e-07
Calu	2075.96	2209.52	0.09	1.48e-02
Camk2b	174.66	242.28	0.47	4.60e-05
Camk2d	1275.35	1453.68	0.19	2.05e-05
Camk2g	720.9	509.3	-0.5	7.75e-16
Camk2n2	137.15	92.13	-0.57	1.98e-04
Camkk2	119.56	89.58	-0.42	1.20e-02
Camkmt	114.88	183.42	0.68	9.23e-07
Camkv	790.06	862.48	0.13	3.58e-02
Caml	2.34	8.53	1.86	4.84e-02
Camsap1	668.15	569.87	-0.23	5.36e-04
Camsap2	475.91	563.04	0.24	9.85e-04
Camsap3	49.23	26.45	-0.9	1.19e-03
Cand1	1642.25	1760.79	0.1	1.52e-02
Canx	6349.8	7253.89	0.19	2.98e-25
Capn2	233.27	320.76	0.46	3.84e-06
Capn7	322.35	228.63	-0.5	2.87e-07
Caprin1	3693.6	4065.01	0.14	7.68e-08
Caprin2	110.19	70.81	-0.64	2.51e-04
Capza1-ps1	310.63	474.32	0.61	5.75e-14
Car11	60.95	40.95	-0.57	1.66e-02
Car12	244.99	130.52	-0.91	3.46e-15
Car8	33.99	68.25	1.01	5.19e-05
Carf	17.58	32.42	0.88	1.55e-02
Carhsp1	73.85	98.96	0.42	2.51e-02
Cartpt	221.55	160.38	-0.47	8.26e-05
Casd1	308.29	394.13	0.35	6.37e-05
Cask	1683.28	1840.13	0.13	1.24e-03
Casp6	5.86	0.85	-2.78	3.61e-02
Casp8ap2	85.57	62.28	-0.46	2.12e-02
Casq1	0	23.03	6.74	3.71e-05
Casr	0	6.82	4.98	3.73e-03
Cast	16.41	34.98	1.09	2.72e-03
Catsperg2	5.86	0	-5.22	2.75e-03
Cavin4	1.17	17.92	3.93	9.92e-04
Cbarp	45.72	25.59	-0.84	3.47e-03
Cbfa2t2	208.65	162.09	-0.36	3.00e-03
Cbfa2t3	38.68	21.33	-0.86	6.25e-03
Cbwd1	406.75	649.21	0.67	2.03e-22
Cbx2	242.65	164.65	-0.56	7.05e-07
Cbx5	1040.91	833.48	-0.32	3.98e-10
Cc2d1a	46.89	27.3	-0.78	5.46e-03
Cc2d1b	94.95	126.26	0.41	1.28e-02
Cc2d2a	111.36	148.44	0.41	6.06e-03
Ccar1	2503.82	2783.66	0.15	1.16e-06
Ccar2	575.55	700.39	0.28	1.34e-05
Ccdc102a	18.76	6.82	-1.46	4.34e-03
Ccdc124	315.32	254.22	-0.31	1.60e-03
Ccdc149	15.24	4.27	-1.84	3.02e-03
Ccdc184	8.21	23.89	1.54	1.86e-03
Ccdc189	14.07	0	-6.49	9.32e-05
Ccdc25	112.53	144.17	0.36	1.98e-02
Ccdc34	59.78	83.6	0.48	1.96e-02
Ccdc6	615.4	508.45	-0.28	6.03e-05
Ccdc71	19.93	32.42	0.7	4.84e-02
Ccdc8	33.99	20.47	-0.73	2.83e-02
Ccdc84	45.72	26.45	-0.79	5.59e-03
Ccdc88c	4.69	12.8	1.45	3.37e-02
Ccdc9	104.33	78.48	-0.41	2.16e-02
Cchcr1	42.2	20.47	-1.04	6.71e-04
Ccna2	516.94	409.49	-0.34	7.48e-06
Ccnb1	233.27	158.68	-0.56	1.41e-06
Ccnc	312.98	370.24	0.24	8.84e-03
Ccnd1	1262.46	1023.72	-0.3	5.98e-11
Ccnd3	77.37	128.82	0.74	1.23e-05
Ccndbp1	38.68	66.54	0.78	1.26e-03
Ccne2	31.65	62.28	0.98	1.74e-04
Ccng1	29.3	57.16	0.96	3.95e-04
Ccnh	147.7	181.71	0.3	2.77e-02
Ccni	2105.27	1944.21	-0.11	1.92e-03
Ccnjl	228.58	156.12	-0.55	2.36e-06
Ccnl1	1298.8	1416.99	0.13	6.25e-03
Ccnt1	300.08	361.71	0.27	3.90e-03
Ccny	467.71	526.36	0.17	2.81e-02
Ccser1	15.24	5.12	-1.57	7.19e-03
Cct4	4230.47	3963.49	-0.09	2.49e-04
Cct5	1770.02	1894.73	0.1	1.38e-02
Cct6a	832.26	760.11	-0.13	3.17e-02
Cd2bp2	509.91	575.84	0.18	1.73e-02
Cd63	430.2	516.98	0.27	5.67e-04
Cd74	9.38	22.18	1.24	9.80e-03
Cd9	1292.94	1124.38	-0.2	1.51e-05
Cda	11.72	1.71	-2.78	2.24e-03
Cdadc1	57.44	78.48	0.45	3.56e-02
Cdc123	67.99	120.29	0.82	3.27e-06
Cdc20	162.94	97.25	-0.74	1.53e-07
Cdc23	565	458.97	-0.3	2.91e-05
Cdc25a	134.8	92.13	-0.55	4.17e-04
Cdc37	505.22	452.14	-0.16	4.24e-02
Cdc42	3296.22	3519.03	0.09	9.43e-04
Cdc42bpa	4441.46	4631.47	0.06	1.72e-02
Cdc42bpb	247.33	290.91	0.23	2.68e-02
Cdc42bpg	135.98	93.84	-0.54	5.45e-04
Cdc42ep1	112.53	151.85	0.43	3.79e-03
Cdc42ep4	23.44	11.94	-0.97	2.01e-02
Cdc42se1	107.84	162.09	0.59	5.42e-05
Cdc45	310.63	261.9	-0.25	1.41e-02
Cdc7	101.98	78.48	-0.38	3.70e-02
Cdc73	1304.66	1449.41	0.15	7.26e-04
Cdca2	19.93	38.39	0.95	4.95e-03
Cdh2	161.76	200.48	0.31	1.59e-02
Cdh22	323.53	232.9	-0.47	8.49e-07
Cdh5	0	4.27	4.31	1.52e-02
Cdin1	139.49	91.28	-0.61	6.26e-05
Cdk10	67.99	91.28	0.43	3.13e-02
Cdk12	727.94	633	-0.2	1.53e-03
Cdk13	341.11	528.92	0.63	1.74e-16
Cdk14	270.78	315.65	0.22	2.91e-02
Cdk19	766.62	630.44	-0.28	3.61e-06
Cdk2	637.68	474.32	-0.43	1.38e-10
Cdk20	0	5.12	4.57	9.03e-03
Cdk2ap1	239.13	197.92	-0.27	1.77e-02
Cdk4	4053.46	3455.04	-0.23	1.71e-20
Cdk5r1	106.67	40.1	-1.41	6.27e-13
Cdk6	19.93	33.27	0.74	3.58e-02
Cdk8	927.21	1130.35	0.29	1.16e-08
Cdkal1	56.27	28.15	-1	1.26e-04
Cdkl2	66.82	87.87	0.4	4.96e-02
Cdkl5	162.94	127.96	-0.35	1.33e-02
Cdkn2aipnl	36.34	57.16	0.65	1.16e-02
Cdkn2c	37.51	56.3	0.59	2.38e-02
Cdkn3	45.72	29.01	-0.66	1.98e-02
Cdon	158.25	121.14	-0.39	6.85e-03
Cdr2	49.23	29.01	-0.76	5.16e-03
Cdr2l	147.7	180.86	0.29	3.19e-02
Cdt1	19.93	6.82	-1.55	2.13e-03
Cdv3	471.22	415.46	-0.18	2.52e-02
Cebpb	113.7	77.63	-0.55	1.24e-03
Celf1	2350.26	2082.41	-0.17	2.63e-07
Celf3	2816.79	2177.1	-0.37	2.23e-35
Celf5	72.68	38.39	-0.92	4.03e-05
Celsr3	1155.79	959.73	-0.27	3.82e-08
Cend1	12.89	4.27	-1.6	1.33e-02
Cenpe	101.98	130.52	0.36	2.82e-02
Cep112	12.89	0.85	-3.92	1.33e-03
Cep170b	159.42	127.11	-0.33	2.19e-02
Cep290	103.15	130.52	0.34	3.61e-02
Cep350	378.62	302.85	-0.32	2.99e-04
Cep43	92.6	133.94	0.53	9.42e-04
Cep57l1	35.17	15.36	-1.2	5.64e-04
Cep78	92.6	130.52	0.5	2.36e-03
Cep85	144.18	110.05	-0.39	9.31e-03
Cetn2	71.5	97.25	0.44	1.98e-02
Cfap298	22.27	43.51	0.97	2.21e-03
Cfap45	119.56	162.09	0.44	2.34e-03
Cfap69	3.52	16.21	2.2	2.55e-03
Cfl1	2996.14	3249.45	0.12	6.60e-05
Cfl2	1187.44	1097.08	-0.11	2.40e-02
Cgn	28.13	11.09	-1.34	8.19e-04
Cgrrf1	7.03	22.18	1.66	1.79e-03
Chac1	30.48	46.07	0.6	3.96e-02
Chaf1b	86.74	53.75	-0.69	5.31e-04
Chchd3	227.41	271.28	0.25	2.00e-02
Chd1	540.38	606.55	0.17	2.03e-02
Chd7	2847.27	3309.16	0.22	1.19e-14
Chd9	847.5	971.68	0.2	3.45e-04
Chek1	178.17	119.43	-0.58	1.58e-05
Cherp	475.91	344.65	-0.47	2.43e-09
Chga	577.89	389.87	-0.57	6.63e-16
Chid1	80.88	110.9	0.46	1.02e-02
Chmp2b	15.24	30.71	1.01	8.67e-03
Chmp7	280.16	219.25	-0.35	7.27e-04
Chn1	228.58	162.09	-0.5	2.05e-05
Chordc1	807.65	739.64	-0.13	4.07e-02
Chp1	237.96	327.59	0.46	2.72e-06
Chpf	131.29	95.55	-0.46	3.63e-03
Chrd	17.58	8.53	-1.04	3.49e-02
Chrna4	9.38	0	-5.9	4.95e-04
Chrna7	111.36	79.34	-0.49	4.54e-03
Chrnb1	8.21	24.74	1.59	1.21e-03
Chrnb2	1139.38	1302.68	0.19	3.90e-05
Chst12	29.3	49.48	0.76	7.83e-03
Chst14	72.68	47.77	-0.61	5.57e-03
Chsy1	991.68	1242.96	0.33	6.01e-12
Chtop	1600.05	1300.12	-0.3	1.69e-13
Ciao1	153.56	185.12	0.27	4.54e-02
Cib1	26.96	43.51	0.69	2.22e-02
Cib2	15.24	28.15	0.89	2.47e-02
Cic	1072.56	980.21	-0.13	1.43e-02
Cinp	8.21	1.71	-2.27	1.85e-02
Cipc	17.58	8.53	-1.04	3.49e-02
Cirbp	28.13	63.98	1.19	9.02e-06
Cisd3	37.51	61.42	0.71	4.60e-03
Cited2	828.74	695.27	-0.25	1.56e-05
Ckap2	45.72	78.48	0.78	4.43e-04
Ckap4	150.04	118.58	-0.34	2.11e-02
Ckap5	3041.86	3247.74	0.09	1.51e-03
Ckb	63.3	89.58	0.5	1.22e-02
Clasp1	1276.52	1186.66	-0.11	3.16e-02
Clasrp	226.23	171.47	-0.4	6.53e-04
Clcn3	786.55	677.36	-0.22	3.96e-04
Cldn14	7.03	0	-5.49	1.43e-03
Clec16a	372.76	208.16	-0.84	3.42e-20
Clgn	36.34	62.28	0.78	2.00e-03
Clic4	128.94	168.91	0.39	5.68e-03
Clic5	0	8.53	5.31	1.78e-03
Clint1	3323.18	3002.05	-0.15	2.39e-07
Clk1	658.78	770.35	0.23	2.86e-04
Clk3	866.26	976.8	0.17	1.73e-03
Cln6	174.66	120.29	-0.54	6.59e-05
Clns1a	384.48	441.05	0.2	1.95e-02
Clock	679.88	787.41	0.21	5.88e-04
Clpb	354	435.08	0.3	4.17e-04
Clptm1	505.22	452.99	-0.16	4.63e-02
Clspn	113.7	66.54	-0.77	8.00e-06
Cltc	6229.07	7162.6	0.2	2.46e-27
Clvs1	620.09	811.3	0.39	8.74e-11
Cmc1	3.52	11.09	1.66	3.27e-02
Cmpk1	157.07	197.07	0.33	1.15e-02
Cmss1	126.6	161.24	0.35	1.56e-02
Cmtm4	71.5	49.48	-0.53	1.54e-02
Cndp2	14.07	36.68	1.38	2.51e-04
Cnga3	436.06	527.21	0.27	3.16e-04
Cnih1	314.15	244.84	-0.36	2.53e-04
Cnih2	28.13	75.93	1.43	2.46e-08
Cnn3	531.01	601.43	0.18	1.24e-02
Cnnm4	198.1	139.05	-0.51	4.95e-05
Cnot1	11799.36	11222.49	-0.07	1.34e-06
Cnot10	219.2	310.53	0.5	7.29e-07
Cnot4	641.19	779.73	0.28	4.21e-06
Cnot9	489.98	608.26	0.31	8.67e-06
Cnpy2	351.66	436.79	0.31	1.97e-04
Cnr1	868.6	800.21	-0.12	4.84e-02
Cntn1	17.58	29.86	0.76	4.17e-02
Cntn2	26.96	13.65	-0.98	1.14e-02
Cntnap1	514.6	625.32	0.28	4.77e-05
Cntnap2	3.52	19.62	2.48	5.09e-04
Cntrob	261.4	209.01	-0.32	3.05e-03
Coa5	64.47	34.98	-0.88	2.16e-04
Cog2	28.13	50.33	0.84	3.25e-03
Cog3	233.27	308.82	0.4	6.39e-05
Cog5	2060.73	1913.5	-0.11	4.48e-03
Coil	5.86	21.33	1.86	1.13e-03
Col17a1	33.99	21.33	-0.67	4.28e-02
Col1a1	2.34	11.09	2.24	1.36e-02
Col20a1	21.1	10.24	-1.04	1.97e-02
Col24a1	2.34	10.24	2.13	2.04e-02
Col2a1	164.11	110.05	-0.58	3.68e-05
Col6a1	10.55	0.85	-3.63	3.51e-03
Col6a5	853.36	928.17	0.12	3.66e-02
Colec11	7.03	1.71	-2.04	3.91e-02
Colgalt1	327.04	264.46	-0.31	1.50e-03
Commd10	11.72	4.27	-1.46	2.75e-02
Commd9	130.11	89.58	-0.54	6.77e-04
Comt	21.1	9.38	-1.17	1.02e-02
Cop1	2673.79	2997.78	0.17	4.03e-08
Copa	10159.45	10607.41	0.06	1.11e-04
Copb1	2874.23	3013.14	0.07	3.25e-02
Copb2	2663.24	2902.24	0.12	6.69e-05
Cope	793.58	643.24	-0.3	3.70e-07
Copg1	1079.6	997.27	-0.11	3.20e-02
Cops3	2243.59	2561.85	0.19	3.97e-09
Cops7b	434.89	489.68	0.17	3.39e-02
Cops8	268.43	185.12	-0.54	5.09e-07
Copz1	941.28	1047.6	0.15	3.93e-03
Copz2	107.84	73.37	-0.56	1.54e-03
Coq5	52.75	25.59	-1.04	1.21e-04
Coq6	73.85	38.39	-0.94	2.31e-05
Coq8a	52.75	32.42	-0.7	7.21e-03
Coq9	1113.59	1007.51	-0.14	5.08e-03
Coro2a	155.9	125.41	-0.31	3.02e-02
Coro2b	727.94	646.65	-0.17	7.88e-03
Cox20	164.11	110.05	-0.58	3.68e-05
Cox4i1	559.14	478.59	-0.22	2.14e-03
Cox5a	1020.99	917.93	-0.15	4.34e-03
Cox5b	1138.21	1004.95	-0.18	3.51e-04
Cox6c	15.24	6.82	-1.16	3.34e-02
Cox7a2	2.34	9.38	2	3.16e-02
Cox7b	562.66	671.39	0.25	1.34e-04
Cpa4	16.41	7.68	-1.1	3.42e-02
Cpeb1	725.59	844.57	0.22	2.17e-04
Cpeb3	90.26	125.41	0.47	4.29e-03
Cpeb4	2291.65	2460.33	0.1	2.95e-03
Cplane1	166.45	135.64	-0.3	3.48e-02
Cpne3	491.15	569.87	0.21	3.52e-03
Cpox	43.37	25.59	-0.76	9.20e-03
Cpsf2	168.8	204.74	0.28	2.88e-02
Cpsf6	1562.54	1800.89	0.2	1.88e-07
Cpsf7	565	666.27	0.24	4.04e-04
Cpt1c	26.96	13.65	-0.98	1.14e-02
Crabp1	38.68	11.94	-1.7	2.70e-06
Creb1	392.69	496.5	0.34	1.52e-05
Creb3l1	16.41	5.97	-1.46	8.01e-03
Creb3l2	155.9	188.53	0.27	3.95e-02
Crebzf	650.57	589.49	-0.14	3.98e-02
Crip1	7.03	19.62	1.48	6.44e-03
Cript	134.8	174.88	0.38	6.54e-03
Crk	293.05	244.84	-0.26	1.20e-02
Crocc	110.19	86.16	-0.35	4.17e-02
Cryba2	1.17	6.82	2.54	4.93e-02
Crybg2	33.99	5.97	-2.51	1.07e-07
Cs	2204.91	2011.6	-0.13	2.12e-04
Csad	221.55	132.23	-0.74	5.31e-10
Csde1	7763.48	8694.77	0.16	3.56e-22
Csgalnact2	99.64	178.3	0.84	4.37e-09
Csnk1a1	7146.9	7673.61	0.1	3.11e-08
Csnk1d	4700.52	3774.96	-0.32	1.41e-43
Csnk1e	843.98	767.79	-0.14	2.32e-02
Csnk1g1	501.7	628.73	0.33	2.21e-06
Csnk1g2	335.25	400.96	0.26	3.50e-03
Csnk1g3	842.81	1052.72	0.32	6.47e-10
Csnk2a1	4723.96	5330.15	0.17	1.78e-15
Csrnp2	19.93	34.12	0.78	2.63e-02
Csrp1	246.16	209.01	-0.24	3.85e-02
Cstf2t	330.56	281.52	-0.23	1.71e-02
Ctcf	874.46	726.84	-0.27	2.65e-06
Ctdp1	70.33	52.04	-0.43	4.99e-02
Ctdsp1	169.97	118.58	-0.52	1.48e-04
Cthrc1	288.36	384.75	0.42	3.72e-06
Ctnna2	77.37	30.71	-1.33	7.64e-09
Ctnnal1	28.13	10.24	-1.46	3.77e-04
Ctnnb1	24802.56	22202.71	-0.16	1.19e-61
Ctnnbip1	42.2	20.47	-1.04	6.71e-04
Ctnnbl1	573.21	429.96	-0.41	4.15e-09
Ctps2	477.09	383.04	-0.32	5.42e-05
Cttnbp2	125.43	77.63	-0.69	2.15e-05
Cttnbp2nl	124.25	178.3	0.52	1.52e-04
Ctu2	70.33	41.8	-0.75	8.23e-04
Cul1	641.19	709.78	0.15	2.75e-02
Cul2	369.24	459.82	0.32	1.05e-04
Cul4b	645.88	760.11	0.23	1.74e-04
Cul5	458.33	517.83	0.18	2.41e-02
Cul7	738.49	581.81	-0.34	2.48e-08
Cutc	11.72	30.71	1.39	8.55e-04
Cux1	1029.19	817.27	-0.33	1.06e-10
Cwf19l1	155.9	112.61	-0.47	1.07e-03
Cxxc4	31.65	62.28	0.98	1.74e-04
Cyb561	165.28	135.64	-0.29	4.28e-02
Cyb561d2	3.52	12.8	1.86	1.38e-02
Cyb5r1	264.92	426.55	0.69	2.62e-15
Cyb5r2	29.3	16.21	-0.85	1.94e-02
Cyb5r3	567.34	714.04	0.33	2.39e-07
Cybc1	29.3	14.5	-1.01	6.45e-03
Cycs	431.37	660.3	0.61	1.75e-19
Cyld	398.55	457.26	0.2	1.70e-02
Cyp20a1	94.95	58.01	-0.71	1.82e-04
Cyp26b1	59.78	35.83	-0.74	2.58e-03
Cyp4f37	0	5.97	4.79	5.68e-03
Cyp4f40	0	6.82	4.98	3.73e-03
Cyrib	1154.62	934.99	-0.3	3.58e-10
Cyth1	83.23	60.57	-0.46	2.32e-02
Cyth2	703.32	789.97	0.17	7.02e-03
Cyth3	1447.67	1321.45	-0.13	3.43e-03
Cyth4	5.86	17.06	1.54	9.53e-03
D17H6S53E	8.21	0.85	-3.27	1.02e-02
D2hgdh	8.21	17.92	1.13	3.32e-02
D430019H16Rik	50.4	26.45	-0.93	6.94e-04
D6Ertd527e	0	5.97	4.79	5.68e-03
D6Wsu163e	39.85	69.95	0.81	6.27e-04
Daam1	235.61	300.29	0.35	6.73e-04
Dab2ip	1004.57	917.93	-0.13	1.77e-02
Dact3	52.75	31.56	-0.74	4.73e-03
Daglb	35.17	18.77	-0.91	6.46e-03
Dapk2	9.38	1.71	-2.46	8.99e-03
Dapk3	73.85	120.29	0.7	5.08e-05
Dapp1	5.86	0.85	-2.78	3.61e-02
Dazap2	622.44	726.84	0.22	4.98e-04
Dbf4	103.15	168.06	0.7	1.16e-06
Dbh	86.74	55.45	-0.65	1.15e-03
Dbn1	972.93	841.15	-0.21	1.07e-04
Dbnl	516.94	609.96	0.24	7.10e-04
Dcaf1	2131.06	2278.62	0.1	7.45e-03
Dcaf10	173.49	217.54	0.33	7.82e-03
Dcaf11	188.72	243.13	0.37	1.53e-03
Dcaf12	696.29	617.64	-0.17	8.69e-03
Dcaf15	350.49	270.43	-0.37	5.17e-05
Dcaf4	38.68	68.25	0.82	6.72e-04
Dcaf7	1028.02	936.7	-0.13	1.32e-02
Dcaf8	1628.18	1726.67	0.08	4.58e-02
Dcakd	153.56	120.29	-0.35	1.52e-02
Dcbld2	77.37	103.22	0.42	2.39e-02
Dchs1	1001.06	905.14	-0.15	7.80e-03
Dclre1a	12.89	3.41	-1.92	5.54e-03
Dclre1b	51.58	76.78	0.57	8.77e-03
Dctd	24.62	43.51	0.82	7.62e-03
Dctn1	981.13	789.11	-0.31	3.08e-09
Dctpp1	130.11	88.72	-0.55	4.95e-04
Dcun1d2	11.72	4.27	-1.46	2.75e-02
Dcun1d5	664.64	773.76	0.22	4.18e-04
Ddah1	26.96	65.69	1.28	1.75e-06
Ddah2	157.07	113.46	-0.47	1.02e-03
Ddb1	5522.23	5287.5	-0.06	6.22e-03
Ddhd2	359.87	453.85	0.33	4.55e-05
Ddit4	159.42	113.46	-0.49	5.40e-04
Ddr1	271.95	198.77	-0.45	1.96e-05
Ddrgk1	87.91	61.42	-0.52	8.39e-03
Ddx1	2114.65	2423.65	0.2	4.15e-09
Ddx19a	1231.98	903.43	-0.45	7.48e-22
Ddx19b	200.45	243.99	0.28	1.42e-02
Ddx21	1126.48	1297.56	0.2	1.42e-05
Ddx27	348.14	232.9	-0.58	3.94e-10
Ddx39a	513.42	434.23	-0.24	1.53e-03
Ddx41	260.23	190.24	-0.45	3.09e-05
Ddx46	1012.78	1111.59	0.13	1.01e-02
Ddx49	235.61	156.97	-0.59	3.34e-07
Ddx5	11219.12	12050	0.1	1.07e-12
Ddx55	7.03	15.36	1.13	4.99e-02
Ddx59	0	6.82	4.98	3.73e-03
Ddx6	2857.82	2510.67	-0.19	7.17e-10
Dedd	666.98	602.29	-0.15	3.10e-02
Def6	75.02	53.75	-0.48	2.44e-02
Dek	268.43	205.6	-0.38	3.21e-04
Dennd1a	211	164.65	-0.36	3.39e-03
Dennd4b	253.2	197.92	-0.36	1.30e-03
Dennd4c	235.61	278.11	0.24	2.72e-02
Dennd5a	2277.58	2460.33	0.11	1.16e-03
Denr	191.07	240.57	0.33	4.22e-03
Depdc1a	105.5	54.6	-0.95	2.37e-07
Depdc5	1139.38	990.45	-0.2	5.00e-05
Deptor	86.74	163.79	0.92	1.50e-09
Desi1	363.38	452.99	0.32	1.11e-04
Dgat2	63.3	111.76	0.82	8.39e-06
Dgcr8	501.7	403.52	-0.31	3.90e-05
Dgkd	201.62	237.16	0.23	4.77e-02
Dgkh	59.78	81.9	0.45	3.04e-02
Dguok	24.62	38.39	0.64	4.64e-02
Dhcr24	692.77	593.76	-0.22	6.30e-04
Dhx15	5488.24	5794.24	0.08	3.83e-04
Dhx33	314.15	272.14	-0.21	3.94e-02
Dhx35	82.05	116.87	0.51	3.18e-03
Dhx36	1251.91	1716.43	0.46	6.16e-30
Dhx38	761.93	690.16	-0.14	2.44e-02
Dhx40	944.79	871.87	-0.12	4.32e-02
Dhx57	235.61	273.84	0.22	4.79e-02
Dhx58	22.27	5.97	-1.9	2.02e-04
Dhx8	457.16	540.01	0.24	1.42e-03
Diaph1	290.71	251.66	-0.21	4.76e-02
Diaph3	439.57	391.57	-0.17	4.93e-02
Dimt1	350.49	303.7	-0.21	2.94e-02
Dis3	103.15	161.24	0.64	1.18e-05
Dis3l	84.4	137.35	0.7	1.39e-05
Dis3l2	148.87	223.51	0.59	1.63e-06
Disp1	119.56	90.43	-0.4	1.52e-02
Disp2	211	272.99	0.37	6.07e-04
Dkk1	113.7	176.59	0.64	5.56e-06
Dkk3	148.87	104.93	-0.5	6.07e-04
Dlg2	2551.88	2833.99	0.15	1.20e-06
Dlst	785.37	873.57	0.15	9.35e-03
Dmap1	49.23	26.45	-0.9	1.19e-03
Dmrt2	2.34	21.33	3.19	1.74e-04
Dmrta2	0	5.12	4.57	9.03e-03
Dmtn	135.98	105.78	-0.36	1.95e-02
Dmxl2	1022.16	1172.16	0.2	7.07e-05
Dnaaf9	195.76	140.76	-0.48	1.74e-04
Dnah17	177	144.17	-0.3	2.88e-02
Dnah2	5.86	14.5	1.31	3.39e-02
Dnah5	0	10.24	5.57	9.43e-04
Dnai1	17.58	7.68	-1.2	1.81e-02
Dnaja1	1632.87	1849.51	0.18	3.97e-06
Dnaja2	1064.36	975.09	-0.13	1.77e-02
Dnajb11	361.04	430.81	0.25	2.73e-03
Dnajb14	56.27	35.83	-0.65	9.57e-03
Dnajb2	62.13	37.54	-0.73	2.43e-03
Dnajb4	70.33	136.5	0.96	1.47e-08
Dnajb5	357.52	471.76	0.4	6.47e-07
Dnajb6	1011.61	1200.31	0.25	4.00e-07
Dnajb9	146.52	222.66	0.6	8.71e-07
Dnajc1	218.03	269.58	0.31	5.09e-03
Dnajc10	349.32	408.63	0.23	9.93e-03
Dnajc11	358.69	447.02	0.32	1.27e-04
Dnajc12	3.52	19.62	2.48	5.09e-04
Dnajc13	1301.14	1421.26	0.13	5.50e-03
Dnajc15	80.88	128.82	0.67	5.58e-05
Dnajc17	43.37	15.36	-1.5	4.37e-06
Dnajc5	87.91	121.99	0.47	5.07e-03
Dnal4	52.75	32.42	-0.7	7.21e-03
Dnd1	17.58	1.71	-3.37	1.02e-04
Dnm1l	1239.01	1497.19	0.27	2.16e-10
Dnm3	85.57	59.72	-0.52	9.08e-03
Dnmbp	3.52	13.65	1.96	8.99e-03
Dnmt3b	7.03	19.62	1.48	6.44e-03
Dnpep	266.09	191.09	-0.48	8.38e-06
Dnttip2	128.94	68.25	-0.92	2.22e-08
Doc2a	8.21	1.71	-2.27	1.85e-02
Dock10	8.21	17.06	1.06	4.85e-02
Dock11	256.71	168.91	-0.6	3.62e-08
Dock2	187.55	127.11	-0.56	1.56e-05
Dock4	2497.96	3058.35	0.29	1.43e-23
Dock7	977.61	1124.38	0.2	7.12e-05
Dock9	301.26	261.05	-0.21	4.49e-02
Dok4	39.85	18.77	-1.09	6.46e-04
Dolk	226.23	299.44	0.4	8.63e-05
Dpf1	128.94	69.95	-0.88	6.67e-08
Dpf2	1096.01	1190.92	0.12	1.81e-02
Dph1	219.2	154.41	-0.51	2.20e-05
Dph6	11.72	24.74	1.08	1.41e-02
Dpm2	35.17	20.47	-0.78	1.74e-02
Dpp4	0	8.53	5.31	1.78e-03
Dpp6	5.86	23.03	1.97	4.85e-04
Dpysl2	1547.3	1417.85	-0.13	3.73e-03
Dpysl3	2817.97	3188.02	0.18	7.81e-10
Dpysl5	587.27	498.21	-0.24	8.28e-04
Draxin	38.68	58.01	0.58	2.18e-02
Drd4	24.62	5.97	-2.04	4.34e-05
Drg1	700.98	871.01	0.31	5.41e-08
Drosha	1508.62	1308.65	-0.21	1.59e-06
Drp2	41.03	58.01	0.5	4.88e-02
Dse	77.37	52.89	-0.55	9.09e-03
Dstn	787.72	952.06	0.27	6.80e-07
Dtnb	683.39	617.64	-0.15	3.03e-02
Dtwd2	0	5.97	4.79	5.68e-03
Dtx3	443.09	394.98	-0.17	4.98e-02
Duox1	11.72	2.56	-2.2	4.77e-03
Duoxa1	0	5.97	4.79	5.68e-03
Dus1l	164.11	134.79	-0.28	4.45e-02
Dus3l	58.61	31.56	-0.89	3.88e-04
Dusp15	31.65	60.57	0.94	3.55e-04
Dusp16	150.04	196.21	0.39	2.84e-03
Dusp4	125.43	164.65	0.39	5.96e-03
Dusp6	550.93	737.93	0.42	2.13e-11
Dusp7	174.66	222.66	0.35	3.82e-03
Dvl1	485.29	427.4	-0.18	2.17e-02
Dvl3	652.91	719.16	0.14	3.51e-02
Dync1i2	914.32	1120.97	0.29	4.99e-09
Dync1li2	444.26	528.92	0.25	9.43e-04
Dync2h1	288.36	342.09	0.25	1.06e-02
Dynll1	3406.41	3025.08	-0.17	6.23e-10
Dyrk1a	420.82	353.18	-0.25	2.89e-03
Dyrk1b	236.78	183.42	-0.37	1.29e-03
Dzank1	19.93	46.07	1.21	1.66e-04
E130307A14Rik	8.21	19.62	1.26	1.49e-02
E130308A19Rik	71.5	48.63	-0.56	1.13e-02
E2f2	36.34	80.19	1.14	1.04e-06
E2f3	228.58	187.68	-0.28	1.56e-02
E2f4	586.1	528.92	-0.15	4.29e-02
E2f7	105.5	73.37	-0.52	3.17e-03
E4f1	87.91	46.07	-0.93	4.15e-06
ENSMUSG00002075046	19.93	0	-6.99	2.01e-05
ENSMUSG00002075068	8.21	0	-5.71	8.19e-04
ENSMUSG00002075524	67.99	45.21	-0.59	9.22e-03
ENSMUSG00002075532	10.55	0	-6.07	3.10e-04
ENSMUSG00002076169	5.86	0	-5.22	2.75e-03
ENSMUSG00002076515	0	6.82	4.98	3.73e-03
Ears2	46.89	70.81	0.59	9.36e-03
Ebf3	5371.02	4828.53	-0.15	1.59e-12
Ece1	79.71	50.33	-0.66	1.43e-03
Ecel1	1.17	12.8	3.45	4.73e-03
Echs1	116.05	145.03	0.32	3.58e-02
Ecpas	1762.99	1986.01	0.17	4.76e-06
Eda	51.58	25.59	-1.01	2.21e-04
Edc4	977.61	730.25	-0.42	1.41e-15
Edrf1	777.17	910.25	0.23	5.80e-05
Eed	418.48	581.81	0.48	3.67e-11
Eef1a1	37408.39	38706.73	0.05	1.22e-09
Eef1a1-ps1	42.2	18.77	-1.17	1.84e-04
Eef1a2	2592.9	2397.2	-0.11	6.18e-04
Eef1b2	1611.77	1831.6	0.18	2.40e-06
Eef1d	263.74	221.81	-0.25	2.24e-02
Eef1g	7680.25	7946.6	0.05	1.04e-02
Eef2	15582.04	13833.83	-0.17	1.48e-44
Eef2-ps2	3.52	11.94	1.76	2.10e-02
Eef2k	120.74	151	0.32	3.16e-02
Eefsec	77.37	56.3	-0.46	2.95e-02
Efcab14	44.54	75.93	0.77	6.47e-04
Efhd2	230.92	330.15	0.52	1.53e-07
Efl1	140.66	206.45	0.55	1.38e-05
Efna3	49.23	33.27	-0.57	3.59e-02
Efr3a	457.16	522.95	0.19	1.21e-02
Efr3b	63.3	44.36	-0.51	2.90e-02
Eftud2	1891.93	2116.53	0.16	8.78e-06
Egf	5.86	0.85	-2.78	3.61e-02
Egln1	957.69	831.77	-0.2	2.07e-04
Egln3	243.82	294.32	0.27	9.29e-03
Egr1	244.99	425.7	0.8	2.20e-19
Egr2	10.55	20.47	0.96	4.44e-02
Egr3	5.86	16.21	1.47	1.47e-02
Ehbp1	311.8	423.99	0.44	2.07e-07
Ehd1	632.99	526.36	-0.27	8.54e-05
Ei24	540.38	447.02	-0.27	2.09e-04
Eif1	1917.72	2076.44	0.11	2.25e-03
Eif1ad	75.02	33.27	-1.17	2.87e-07
Eif2a	690.43	765.23	0.15	1.98e-02
Eif2b2	390.34	500.77	0.36	3.90e-06
Eif2s2	1571.92	1895.58	0.27	8.85e-13
Eif2s3x	4951.37	5330.15	0.11	2.42e-06
Eif2s3x-ps1	0	4.27	4.31	1.52e-02
Eif3a	6022.76	6461.36	0.1	6.40e-07
Eif3d	3910.46	3710.97	-0.08	5.58e-03
Eif3e	1758.3	1922.88	0.13	8.96e-04
Eif3f	3646.71	3378.27	-0.11	5.97e-05
Eif3g	214.51	166.35	-0.37	2.43e-03
Eif3j2	11.72	23.89	1.03	2.03e-02
Eif3m	620.09	698.69	0.17	9.44e-03
Eif4b	6702.64	5784	-0.21	4.85e-29
Eif4e	3510.74	4098.28	0.22	4.76e-19
Eif4e2	690.43	620.2	-0.15	2.01e-02
Eif4e3	85.57	51.19	-0.74	2.34e-04
Eif4ebp1	500.53	591.2	0.24	8.13e-04
Eif4ebp2	260.23	191.09	-0.45	3.99e-05
Eif4g2	47188.05	48414.12	0.04	4.61e-07
Eif4g3	1913.03	2072.17	0.12	2.15e-03
Eif4h	700.98	787.41	0.17	7.06e-03
Eif5	1029.19	1111.59	0.11	3.57e-02
Eif5a	12090.06	11190.93	-0.11	5.85e-15
Eif5b	1774.71	2010.75	0.18	1.28e-06
Eif6	166.45	126.26	-0.4	4.02e-03
Elapor1	126.6	181.71	0.52	1.28e-04
Elapor2	466.54	413.75	-0.17	3.45e-02
Elavl1	1455.87	1367.51	-0.09	5.00e-02
Elf2	232.1	296.02	0.35	7.14e-04
Elk3	663.46	760.96	0.2	1.67e-03
Elk4	60.95	41.8	-0.54	2.31e-02
Ell	14.07	27.3	0.96	1.85e-02
Eln	110.19	84.46	-0.38	2.74e-02
Elp1	252.02	197.92	-0.35	1.67e-03
Emb	32.82	16.21	-1.02	3.71e-03
Emc1	800.61	717.45	-0.16	9.81e-03
Emc2	606.03	729.4	0.27	2.71e-05
Emc3	498.18	642.38	0.37	6.74e-08
Emc4	557.97	636.41	0.19	6.34e-03
Emc6	59.78	81.04	0.44	3.69e-02
Emc7	215.68	278.11	0.37	6.31e-04
Emc8	60.95	43.51	-0.49	4.25e-02
Emg1	85.57	123.7	0.53	1.54e-03
Emid1	291.88	337.83	0.21	3.13e-02
Eml1	8.21	17.92	1.13	3.32e-02
Eml4	1296.45	1556.9	0.26	3.62e-10
Eml5	1472.28	1746.29	0.25	5.33e-10
Eml6	477.09	533.19	0.16	3.77e-02
Emp3	36.34	18.77	-0.95	3.73e-03
Emsy	2154.5	2594.27	0.27	4.46e-17
Enc1	1125.31	1463.06	0.38	2.65e-18
Endov	14.07	4.27	-1.72	6.35e-03
Enkd1	3.52	11.94	1.76	2.10e-02
Eno1	3390	2892	-0.23	5.02e-17
Eno1b	1040.91	849.68	-0.29	1.26e-08
Eno3	124.25	86.16	-0.53	1.15e-03
Enox1	121.91	81.9	-0.57	4.86e-04
Enox2	45.72	86.16	0.91	2.18e-05
Entpd3	59.78	104.08	0.8	2.72e-05
Epas1	60.95	27.3	-1.16	5.66e-06
Epb41	472.4	418.02	-0.18	3.02e-02
Epb41l4b	46.89	29.01	-0.69	1.29e-02
Epb41l5	127.77	180	0.49	2.96e-04
Epg5	114.88	197.07	0.78	6.60e-09
Epha8	84.4	44.36	-0.93	7.41e-06
Ephb3	23.44	42.65	0.86	5.85e-03
Ephb4	134.8	166.35	0.3	3.33e-02
Epm2a	123.08	76.78	-0.68	3.45e-05
Eprs	3398.21	3983.11	0.23	1.92e-19
Erap1	80.88	53.75	-0.59	4.15e-03
Erbin	1445.32	1764.21	0.29	2.31e-13
Erc1	296.57	240.57	-0.3	3.06e-03
Erc2	477.09	388.16	-0.3	1.57e-04
Ercc2	91.43	58.01	-0.66	6.78e-04
Ercc6	450.12	397.54	-0.18	3.18e-02
Ercc6l	14.07	26.45	0.91	2.64e-02
Ercc8	46.89	82.75	0.82	1.57e-04
Erf	661.12	461.53	-0.52	1.84e-15
Erfl	0	8.53	5.31	1.78e-03
Ergic1	1476.97	1621.74	0.13	1.50e-03
Ergic2	288.36	349.77	0.28	3.39e-03
Ergic3	767.79	647.5	-0.25	5.84e-05
Eri3	545.07	454.7	-0.26	3.82e-04
Erlec1	602.51	720.87	0.26	5.46e-05
Erlin2	809.99	677.36	-0.26	1.37e-05
Ermp1	310.63	480.29	0.63	7.58e-15
Ero1a	395.03	536.6	0.44	3.92e-09
Ero1b	7.03	17.92	1.35	1.49e-02
Erp44	296.57	385.6	0.38	2.43e-05
Errfi1	22.27	43.51	0.97	2.21e-03
Esco1	120.74	87.02	-0.47	4.17e-03
Esf1	574.38	757.55	0.4	1.24e-10
Espn	66.82	30.71	-1.12	3.40e-06
Esr1	50.4	34.12	-0.56	3.45e-02
Esrp1	2.34	8.53	1.86	4.84e-02
Ess2	57.44	35.83	-0.68	6.28e-03
Esyt3	22.27	10.24	-1.12	1.06e-02
Etaa1	49.23	29.86	-0.72	7.98e-03
Etf1	1512.14	2008.19	0.41	6.63e-29
Etfbkmt	5.86	20.47	1.8	1.73e-03
Ets2	76.19	101.52	0.41	2.60e-02
Etv1	1130	1234.43	0.13	9.92e-03
Etv5	3338.42	3108.69	-0.1	3.95e-04
Evc2	15.24	5.97	-1.35	1.60e-02
Exoc2	216.86	261.05	0.27	1.64e-02
Exoc3	75.02	101.52	0.44	1.90e-02
Exoc4	393.86	473.47	0.27	9.95e-04
Exoc5	409.1	638.12	0.64	2.92e-20
Exosc7	410.27	295.17	-0.48	2.00e-08
Ext1	1641.08	2062.79	0.33	5.54e-20
Ext2	162.94	214.98	0.4	1.19e-03
Faah	28.13	60.57	1.11	4.29e-05
Fabp3	0	6.82	4.98	3.73e-03
Fads1	1746.58	1495.48	-0.22	1.20e-08
Fads2	1935.3	1661.83	-0.22	3.40e-09
Faf2	365.73	283.23	-0.37	4.42e-05
Fam118a	28.13	16.21	-0.8	3.25e-02
Fam120a	1880.21	2151.51	0.19	5.30e-08
Fam120c	652.91	577.55	-0.18	9.30e-03
Fam122a	131.29	98.96	-0.41	9.65e-03
Fam122b	43.37	29.01	-0.58	4.48e-02
Fam131b	120.74	162.94	0.43	2.63e-03
Fam135a	431.37	527.21	0.29	1.36e-04
Fam136a	30.48	16.21	-0.91	1.13e-02
Fam13c	53.92	78.48	0.54	1.19e-02
Fam160a2	328.22	259.34	-0.34	4.10e-04
Fam161b	0	8.53	5.31	1.78e-03
Fam163a	57.44	37.54	-0.61	1.35e-02
Fam169a	104.33	140.76	0.43	5.53e-03
Fam171a2	71.5	37.54	-0.93	4.04e-05
Fam172a	50.4	81.9	0.7	1.08e-03
Fam189b	140.66	178.3	0.34	1.23e-02
Fam193a	740.83	645.79	-0.2	1.70e-03
Fam20b	323.53	265.31	-0.29	3.31e-03
Fam214a	39.85	63.13	0.66	6.94e-03
Fam219b	64.47	31.56	-1.03	2.22e-05
Fam228b	0	5.12	4.57	9.03e-03
Fam3a	39.85	9.38	-2.09	7.90e-08
Fam3c	37.51	57.16	0.61	1.84e-02
Fam50a	468.88	398.4	-0.24	3.43e-03
Fam91a1	678.7	767.79	0.18	4.73e-03
Fam98c	42.2	19.62	-1.1	3.59e-04
Fancg	31.65	17.92	-0.82	1.87e-02
Fanci	103.15	44.36	-1.22	3.06e-10
Farp2	50.4	77.63	0.62	4.35e-03
Farsb	351.66	502.47	0.51	4.17e-11
Fasn	2221.32	1931.41	-0.2	5.79e-09
Fau	3275.12	2934.65	-0.16	2.58e-08
Fbh1	433.71	502.47	0.21	6.98e-03
Fbln2	87.91	66.54	-0.4	4.08e-02
Fbn1	28.13	78.48	1.48	6.61e-09
Fbrsl1	28.13	70.81	1.33	3.29e-07
Fbxl14	112.53	79.34	-0.5	3.26e-03
Fbxl17	337.59	383.04	0.18	4.78e-02
Fbxl18	44.54	29.86	-0.58	4.29e-02
Fbxl20	1707.89	1570.55	-0.12	3.44e-03
Fbxl4	82.05	120.29	0.55	1.24e-03
Fbxl6	120.74	91.28	-0.4	1.46e-02
Fbxo10	134.8	195.36	0.54	4.32e-05
Fbxo2	209.82	163.79	-0.36	3.54e-03
Fbxo21	294.22	252.52	-0.22	3.39e-02
Fbxo25	42.2	26.45	-0.67	2.21e-02
Fbxo28	203.96	153.56	-0.41	9.64e-04
Fbxo32	49.23	78.48	0.67	2.08e-03
Fbxo4	60.95	90.43	0.57	4.43e-03
Fbxo41	28.13	16.21	-0.8	3.25e-02
Fbxo42	468.88	405.22	-0.21	9.09e-03
Fbxo45	148.87	183.42	0.3	2.56e-02
Fbxo6	10.55	2.56	-2.04	9.97e-03
Fbxo7	33.99	20.47	-0.73	2.83e-02
Fbxo8	229.75	193.65	-0.25	3.69e-02
Fbxo9	23.44	40.1	0.77	1.53e-02
Fbxw5	203.96	159.53	-0.35	4.38e-03
Fbxw8	182.86	238.01	0.38	1.13e-03
Fbxw9	70.33	46.07	-0.61	6.00e-03
Fcgbp	10.55	0	-6.07	3.10e-04
Fchsd2	699.8	615.08	-0.19	4.39e-03
Fdps	28.13	15.36	-0.87	1.97e-02
Fdxr	45.72	29.01	-0.66	1.98e-02
Fem1a	126.6	88.72	-0.51	1.42e-03
Fermt2	522.8	591.2	0.18	1.47e-02
Fetub	0	4.27	4.31	1.52e-02
Ffar4	52.75	21.33	-1.31	3.92e-06
Fgd1	1519.17	1236.99	-0.3	1.33e-12
Fgd4	175.83	87.87	-1	8.31e-13
Fgf11	86.74	113.46	0.39	2.69e-02
Fgf12	26.96	49.48	0.88	2.51e-03
Fgf17	9.38	20.47	1.13	2.17e-02
Fgfr3	35.17	21.33	-0.72	2.74e-02
Fgfrl1	0	5.97	4.79	5.68e-03
Fign	46.89	70.81	0.59	9.36e-03
Fis1	216.86	155.26	-0.48	5.67e-05
Fjx1	24.62	85.31	1.79	9.58e-12
Fkbp15	329.39	400.1	0.28	1.47e-03
Fkbp2	31.65	11.94	-1.41	2.22e-04
Fkbp3	1265.98	1132.06	-0.16	7.27e-04
Fkbp9	282.5	409.49	0.54	9.08e-10
Fkrp	69.16	46.92	-0.56	1.23e-02
Fktn	118.39	156.12	0.4	6.61e-03
Flcn	200.45	166.35	-0.27	3.40e-02
Flna	2263.52	2456.07	0.12	5.74e-04
Flnb	500.53	626.17	0.32	2.79e-06
Flot2	180.52	234.6	0.38	1.31e-03
Flrt1	84.4	51.19	-0.72	3.74e-04
Flvcr1	101.98	63.13	-0.69	1.48e-04
Flywch2	24.62	53.75	1.13	1.02e-04
Fmc1	48.06	26.45	-0.86	2.03e-03
Fmn1	4.69	23.03	2.3	2.08e-04
Fmnl2	8.21	0	-5.71	8.19e-04
Fmr1	1172.2	1418.7	0.28	4.98e-10
Fn1	123.08	157.82	0.36	1.42e-02
Fnbp1l	942.45	1053.58	0.16	2.55e-03
Fndc10	16.41	2.56	-2.68	2.72e-04
Fndc3a	685.74	865.04	0.34	6.73e-09
Fndc3b	464.19	528.92	0.19	1.44e-02
Fnip1	1407.81	1499.75	0.09	4.53e-02
Folr1	79.71	109.2	0.45	1.11e-02
Folr2	12.89	0	-6.36	1.35e-04
Fosl2	261.4	376.22	0.53	9.62e-09
Foxa1	240.3	175.74	-0.45	6.69e-05
Foxb2	0	6.82	4.98	3.73e-03
Foxc1	239.13	98.96	-1.27	8.61e-25
Foxc2	0	9.38	5.44	1.27e-03
Foxd1	2002.12	1428.08	-0.49	1.36e-41
Foxj1	0	9.38	5.44	1.27e-03
Foxk2	123.08	153.56	0.32	3.18e-02
Foxl1	26.96	12.8	-1.08	6.25e-03
Foxn4	17.58	0.85	-4.37	2.60e-04
Foxo4	69.16	107.49	0.64	5.23e-04
Foxo6	9.38	0.85	-3.46	5.89e-03
Foxp1	1107.73	953.76	-0.22	1.88e-05
Foxred1	111.36	83.6	-0.41	1.64e-02
Frg1	705.66	846.27	0.26	8.29e-06
Frmd4a	1309.35	1556.05	0.25	3.73e-09
Frs2	293.05	348.06	0.25	9.35e-03
Frs3	5.86	14.5	1.31	3.39e-02
Fry	151.21	99.81	-0.6	4.14e-05
Fryl	511.08	602.29	0.24	8.50e-04
Fscn1	662.29	513.56	-0.37	2.01e-08
Fsd1	155.9	106.64	-0.55	1.35e-04
Fst	10.55	24.74	1.23	6.55e-03
Fstl1	201.62	155.26	-0.38	2.58e-03
Fth1	10263.78	10620.21	0.05	2.69e-03
Ftl1	130.11	165.5	0.35	1.48e-02
Ftl1-ps1	0	6.82	4.98	3.73e-03
Fto	424.34	376.22	-0.17	4.44e-02
Ftsj3	610.72	725.99	0.25	9.67e-05
Fuca1	184.04	145.03	-0.34	9.03e-03
Fundc1	44.54	90.43	1.02	1.78e-06
Fus	5831.69	6203.72	0.09	2.19e-05
Fut10	2.34	11.09	2.24	1.36e-02
Fut9	0	4.27	4.31	1.52e-02
Fuz	5.86	17.06	1.54	9.53e-03
Fxr1	4906.83	5338.68	0.12	5.13e-08
Fxr2	1067.87	990.45	-0.11	4.39e-02
Fxyd6	8.21	23.89	1.54	1.86e-03
Fyco1	382.14	446.17	0.22	7.66e-03
Fyn	981.13	1097.08	0.16	1.98e-03
Fzd2	174.66	87.87	-0.99	1.54e-12
Fzd4	284.84	240.57	-0.24	2.04e-02
Fzd7	15.24	26.45	0.8	4.84e-02
G2e3	83.23	61.42	-0.44	3.04e-02
G3bp2	1389.06	1652.45	0.25	8.63e-10
G6pc3	75.02	55.45	-0.44	4.17e-02
Gaa	131.29	174.88	0.41	2.75e-03
Gabarapl1	293.05	242.28	-0.27	7.71e-03
Gabbr1	467.71	565.6	0.27	1.78e-04
Gabpa	647.05	580.96	-0.16	2.42e-02
Gabrb3	262.57	325.88	0.31	1.55e-03
Gadd45gip1	22.27	11.94	-0.9	3.51e-02
Gak	106.67	75.07	-0.51	4.08e-03
Gan	110.19	137.35	0.32	4.43e-02
Ganab	2203.73	2053.41	-0.1	5.11e-03
Ganc	37.51	17.92	-1.07	1.15e-03
Gapdh	11801.7	9866.07	-0.26	1.63e-74
Garem1	180.52	145.03	-0.32	1.79e-02
Gars	6593.62	7012.46	0.09	6.31e-06
Gart	174.66	209.86	0.26	3.52e-02
Gata2	489.98	411.19	-0.25	1.20e-03
Gata4	354	299.44	-0.24	9.69e-03
Gatad1	371.59	423.99	0.19	2.84e-02
Gatc	5.86	0.85	-2.78	3.61e-02
Gatd1	9.38	29.01	1.63	3.49e-04
Gatm	126.6	176.59	0.48	5.00e-04
Gba	141.84	189.39	0.42	1.62e-03
Gba2	214.51	361.71	0.75	3.89e-15
Gbf1	1822.77	2005.63	0.14	2.67e-04
Gbp3	0	9.38	5.44	1.27e-03
Gbx1	52.75	32.42	-0.7	7.21e-03
Gca	5.86	0.85	-2.78	3.61e-02
Gch1	196.93	290.91	0.56	9.94e-08
Gchfr	4.69	13.65	1.54	2.17e-02
Gckr	0	5.12	4.57	9.03e-03
Gclc	577.89	705.51	0.29	8.85e-06
Gclm	363.38	415.46	0.19	2.77e-02
Gdap1	451.3	349.77	-0.37	5.07e-06
Gdap2	240.3	301.14	0.33	1.53e-03
Gdi2	593.13	714.04	0.27	3.26e-05
Gem	77.37	120.29	0.64	2.22e-04
Gemin6	7.03	15.36	1.13	4.99e-02
Gfm1	161.76	121.99	-0.41	3.82e-03
Gfod1	41.03	20.47	-1	1.20e-03
Gfod2	38.68	67.39	0.8	9.28e-04
Gfpt1	668.15	585.22	-0.19	4.28e-03
Gfra2	3.52	13.65	1.96	8.99e-03
Gigyf2	2068.93	1840.13	-0.17	3.40e-06
Gipc2	16.41	5.97	-1.46	8.01e-03
Gja4	0	4.27	4.31	1.52e-02
Glb1	201.62	147.59	-0.45	3.10e-04
Glce	376.28	429.11	0.19	2.81e-02
Glipr2	69.16	47.77	-0.53	1.69e-02
Glis2	411.44	469.2	0.19	2.10e-02
Glis3	1.17	11.09	3.24	8.68e-03
Glod4	280.16	231.19	-0.28	8.69e-03
Glra4	0	7.68	5.15	2.55e-03
Gls	1557.85	1762.5	0.18	8.67e-06
Gls2	78.54	121.14	0.63	2.68e-04
Glt8d1	140.66	191.95	0.45	6.53e-04
Glud1	1665.7	1446.85	-0.2	5.28e-07
Glyctk	83.23	49.48	-0.75	2.49e-04
Gm10053	2.34	19.62	3.07	3.35e-04
Gm10069	17.58	1.71	-3.37	1.02e-04
Gm10073	90.26	47.77	-0.92	4.12e-06
Gm10076	193.41	159.53	-0.28	3.17e-02
Gm10110	9.38	23.03	1.3	6.59e-03
Gm10120	0	5.12	4.57	9.03e-03
Gm10123	6032.14	5313.09	-0.18	1.46e-19
Gm10132	116.05	156.97	0.44	2.97e-03
Gm10167	171.14	137.35	-0.32	2.08e-02
Gm10177	17.58	31.56	0.84	2.17e-02
Gm10232	44.54	28.15	-0.66	2.05e-02
Gm10241	103.15	168.91	0.71	8.57e-07
Gm10254	17.58	58.01	1.72	7.03e-08
Gm10269	14.07	28.15	1	1.29e-02
Gm10282	723.25	571.58	-0.34	5.40e-08
Gm10288	372.76	291.76	-0.35	7.83e-05
Gm10297	0	5.97	4.79	5.68e-03
Gm10501	225.06	117.73	-0.93	1.23e-14
Gm10509	1.17	6.82	2.54	4.93e-02
Gm10602	59.78	4.27	-3.81	8.56e-14
Gm10800	0	4.27	4.31	1.52e-02
Gm10916	0	6.82	4.98	3.73e-03
Gm11127	2.34	13.65	2.54	4.09e-03
Gm11175	15.24	0.85	-4.16	5.68e-04
Gm11224	2.34	20.47	3.13	2.40e-04
Gm11400	38.68	11.09	-1.8	1.09e-06
Gm11440	4.69	13.65	1.54	2.17e-02
Gm11575	7.03	26.45	1.91	2.10e-04
Gm11696	59.78	18.77	-1.67	3.77e-09
Gm11824	0	6.82	4.98	3.73e-03
Gm11841	14.07	5.12	-1.46	1.48e-02
Gm11870	0	10.24	5.57	9.43e-04
Gm11971	0	6.82	4.98	3.73e-03
Gm12104	0	10.24	5.57	9.43e-04
Gm12166	7.03	16.21	1.2	3.38e-02
Gm12191	399.72	298.58	-0.42	9.59e-07
Gm12263	3.52	16.21	2.2	2.55e-03
Gm12338	5.86	0.85	-2.78	3.61e-02
Gm12359	8.21	0	-5.71	8.19e-04
Gm12435	12.89	23.89	0.89	3.94e-02
Gm12447	8.21	0.85	-3.27	1.02e-02
Gm12470	48.06	87.87	0.87	3.83e-05
Gm12494	10.55	1.71	-2.63	4.41e-03
Gm12592	30.48	11.94	-1.35	4.49e-04
Gm12758	2.34	9.38	2	3.16e-02
Gm13127	96.12	61.42	-0.65	5.83e-04
Gm13135	5.86	29.01	2.31	2.50e-05
Gm13140	7.03	1.71	-2.04	3.91e-02
Gm13161	0	5.12	4.57	9.03e-03
Gm13240	0	4.27	4.31	1.52e-02
Gm13252	10.55	3.41	-1.63	2.44e-02
Gm13331	14.07	42.65	1.6	1.26e-05
Gm13394	1145.24	932.44	-0.3	1.22e-09
Gm13414	10.55	21.33	1.02	3.10e-02
Gm13542	8.21	0.85	-3.27	1.02e-02
Gm13767	7.03	16.21	1.2	3.38e-02
Gm13868	9.38	27.3	1.54	8.19e-04
Gm14048	10.55	34.98	1.73	4.08e-05
Gm14117	10.55	1.71	-2.63	4.41e-03
Gm14122	9.38	36.68	1.97	7.00e-06
Gm14124	42.2	63.98	0.6	1.33e-02
Gm14150	234.44	106.64	-1.14	1.49e-20
Gm14176	5.86	15.36	1.39	2.22e-02
Gm14239	7.03	15.36	1.13	4.99e-02
Gm14267	41.03	81.9	1	9.16e-06
Gm14269	5.86	14.5	1.31	3.39e-02
Gm14277	1.17	12.8	3.45	4.73e-03
Gm14292	263.74	165.5	-0.67	5.60e-10
Gm14391	5.86	0	-5.22	2.75e-03
Gm14399	24.62	42.65	0.79	1.04e-02
Gm14443	1.17	7.68	2.71	3.38e-02
Gm14539	8.21	2.56	-1.68	4.54e-02
Gm14586	388	296.88	-0.39	1.00e-05
Gm14639	0	7.68	5.15	2.55e-03
Gm14760	9.38	2.56	-1.87	2.13e-02
Gm14964	35.17	17.06	-1.04	2.07e-03
Gm15013	5.86	0.85	-2.78	3.61e-02
Gm15063	2.34	15.36	2.71	1.92e-03
Gm15191	0	4.27	4.31	1.52e-02
Gm15265	93.78	47.77	-0.97	7.29e-07
Gm15427	196.93	164.65	-0.26	4.44e-02
Gm15429	22.27	46.92	1.07	5.10e-04
Gm15446	9.38	19.62	1.07	3.21e-02
Gm15459	3243.48	3577.04	0.14	2.99e-07
Gm15501	18.76	31.56	0.75	3.85e-02
Gm15528	12.89	1.71	-2.92	1.15e-03
Gm15530	1.17	7.68	2.71	3.38e-02
Gm15539	8.21	0	-5.71	8.19e-04
Gm15542	117.22	52.89	-1.15	1.19e-10
Gm15557	9.38	0.85	-3.46	5.89e-03
Gm15701	0	8.53	5.31	1.78e-03
Gm15710	25.79	12.8	-1.01	1.13e-02
Gm15793	0	4.27	4.31	1.52e-02
Gm15853	5.86	0	-5.22	2.75e-03
Gm15989	39.85	20.47	-0.96	2.13e-03
Gm16074	52.75	34.98	-0.59	2.24e-02
Gm16425	5.86	0.85	-2.78	3.61e-02
Gm16580	233.27	189.39	-0.3	9.61e-03
Gm1673	1.17	6.82	2.54	4.93e-02
Gm16794	0	5.12	4.57	9.03e-03
Gm17067	9.38	2.56	-1.87	2.13e-02
Gm17082	43.37	29.01	-0.58	4.48e-02
Gm17197	0	5.97	4.79	5.68e-03
Gm17228	48.06	82.75	0.78	2.78e-04
Gm17383	82.05	44.36	-0.89	2.21e-05
Gm17538	1.17	11.09	3.24	8.68e-03
Gm17809	7.03	15.36	1.13	4.99e-02
Gm17909	0	7.68	5.15	2.55e-03
Gm18194	5.86	0	-5.22	2.75e-03
Gm1866	7.03	1.71	-2.04	3.91e-02
Gm18942	8.21	0.85	-3.27	1.02e-02
Gm18959	0	4.27	4.31	1.52e-02
Gm19710	0	5.12	4.57	9.03e-03
Gm20008	15.24	29.01	0.93	1.75e-02
Gm2004	9.38	0.85	-3.46	5.89e-03
Gm20075	17.58	6.82	-1.37	8.80e-03
Gm20305	2.34	8.53	1.86	4.84e-02
Gm20900	5.86	0.85	-2.78	3.61e-02
Gm21092	356.35	269.58	-0.4	1.09e-05
Gm21811	424.34	554.51	0.39	1.58e-07
Gm22009	1553.16	1461.36	-0.09	4.88e-02
Gm22303	14.07	5.97	-1.24	3.18e-02
Gm22912	7.03	0	-5.49	1.43e-03
Gm2296	52.75	34.98	-0.59	2.24e-02
Gm23313	0	16.21	6.23	1.64e-04
Gm23711	46.89	29.86	-0.65	1.91e-02
Gm24027	17.58	0	-6.81	3.50e-05
Gm24091	52.75	23.89	-1.14	3.32e-05
Gm24339	0	5.12	4.57	9.03e-03
Gm25128	4.69	14.5	1.63	1.43e-02
Gm25156	9.38	0	-5.9	4.95e-04
Gm25632	66.82	11.09	-2.59	8.13e-15
Gm25648	5.86	0.85	-2.78	3.61e-02
Gm25741	18.76	0	-6.9	2.63e-05
Gm26283	12.89	0	-6.36	1.35e-04
Gm26504	29.3	17.92	-0.71	4.92e-02
Gm26885	0	5.12	4.57	9.03e-03
Gm2693	11.72	32.42	1.47	3.72e-04
Gm26944	10.55	2.56	-2.04	9.97e-03
Gm2810	0	8.53	5.31	1.78e-03
Gm28192	24.62	12.8	-0.94	2.01e-02
Gm28661	0	6.82	4.98	3.73e-03
Gm29666	8.21	27.3	1.73	3.36e-04
Gm2981	5.86	0.85	-2.78	3.61e-02
Gm3219	5.86	0.85	-2.78	3.61e-02
Gm3226	877.98	1059.55	0.27	1.81e-07
Gm3365	21.1	7.68	-1.46	2.37e-03
Gm35558	0	4.27	4.31	1.52e-02
Gm3604	1.17	10.24	3.13	1.18e-02
Gm36858	33.99	15.36	-1.15	1.07e-03
Gm37116	3.52	17.92	2.35	1.12e-03
Gm37711	0	4.27	4.31	1.52e-02
Gm37753	331.73	115.17	-1.53	4.55e-44
Gm38092	1.17	6.82	2.54	4.93e-02
Gm3815	2.34	10.24	2.13	2.04e-02
Gm38225	160.59	201.33	0.33	1.08e-02
Gm4130	4.69	13.65	1.54	2.17e-02
Gm41341	11.72	4.27	-1.46	2.75e-02
Gm42463	0	5.12	4.57	9.03e-03
Gm42611	5.86	0	-5.22	2.75e-03
Gm42664	4.69	12.8	1.45	3.37e-02
Gm42814	1.17	6.82	2.54	4.93e-02
Gm4294	15.24	3.41	-2.16	1.23e-03
Gm43141	7.03	0	-5.49	1.43e-03
Gm43442	2.34	19.62	3.07	3.35e-04
Gm4356	0	5.97	4.79	5.68e-03
Gm43857	14.07	1.71	-3.04	6.15e-04
Gm44144	12.89	29.01	1.17	4.30e-03
Gm44164	7.03	22.18	1.66	1.79e-03
Gm44419	14.07	1.71	-3.04	6.15e-04
Gm44560	1.17	9.38	3	1.64e-02
Gm44570	0	6.82	4.98	3.73e-03
Gm4478	1.17	9.38	3	1.64e-02
Gm4479	0	5.97	4.79	5.68e-03
Gm45137	2.34	15.36	2.71	1.92e-03
Gm45804	41.03	0	-8.03	5.59e-07
Gm45855	3.52	12.8	1.86	1.38e-02
Gm45902	35.17	19.62	-0.84	1.07e-02
Gm4596	22.27	37.54	0.75	2.25e-02
Gm4617	71.5	121.99	0.77	9.59e-06
Gm47021	8.21	0	-5.71	8.19e-04
Gm4707	4.69	17.92	1.93	2.58e-03
Gm47236	9.38	0	-5.9	4.95e-04
Gm4734	1.17	8.53	2.86	2.32e-02
Gm4735	671.67	484.56	-0.47	3.08e-13
Gm4739	10.55	0	-6.07	3.10e-04
Gm47469	1.17	9.38	3	1.64e-02
Gm47496	0	6.82	4.98	3.73e-03
Gm4750	9.38	0	-5.9	4.95e-04
Gm47638	0	8.53	5.31	1.78e-03
Gm48017	0	25.59	6.89	2.34e-05
Gm48048	0	5.97	4.79	5.68e-03
Gm48062	9.38	0	-5.9	4.95e-04
Gm48114	0	5.97	4.79	5.68e-03
Gm4824	1.17	8.53	2.86	2.32e-02
Gm4833	25.79	11.09	-1.22	3.12e-03
Gm48606	0	5.97	4.79	5.68e-03
Gm48796	7.03	0	-5.49	1.43e-03
Gm4895	10.55	35.83	1.76	2.66e-05
Gm4928	7.03	0	-5.49	1.43e-03
Gm4987	7.03	0	-5.49	1.43e-03
Gm49918	0	18.77	6.44	8.90e-05
Gm50087	5.86	0	-5.22	2.75e-03
Gm50390	1.17	9.38	3	1.64e-02
Gm5093	19.93	1.71	-3.55	3.39e-05
Gm5171	84.4	129.67	0.62	1.76e-04
Gm5173	18.76	6.82	-1.46	4.34e-03
Gm5242	0	5.97	4.79	5.68e-03
Gm527	29.3	12.8	-1.2	1.79e-03
Gm5417	10.55	34.98	1.73	4.08e-05
Gm5424	7.03	0.85	-3.04	1.89e-02
Gm5454	90.26	54.6	-0.73	2.07e-04
Gm5499	23.44	11.94	-0.97	2.01e-02
Gm5525	7.03	0.85	-3.04	1.89e-02
Gm5526	19.93	45.21	1.18	2.47e-04
Gm5539	8.21	0	-5.71	8.19e-04
Gm5620	66.82	102.37	0.62	1.05e-03
Gm5641	18.76	3.41	-2.46	1.36e-04
Gm5815	10.55	2.56	-2.04	9.97e-03
Gm5837	11.72	1.71	-2.78	2.24e-03
Gm5857	11.72	2.56	-2.2	4.77e-03
Gm5903	23.44	5.12	-2.2	3.79e-05
Gm5905	33.99	53.75	0.66	1.38e-02
Gm6039	0	4.27	4.31	1.52e-02
Gm6051	8.21	19.62	1.26	1.49e-02
Gm6055	4.69	16.21	1.79	6.02e-03
Gm6061	64.47	29.01	-1.15	3.19e-06
Gm6063	9.38	21.33	1.19	1.48e-02
Gm6158	25.79	52.04	1.01	4.56e-04
Gm6170	0	6.82	4.98	3.73e-03
Gm6203	373.93	313.09	-0.26	4.62e-03
Gm6210	16.41	4.27	-1.94	1.42e-03
Gm6254	16.41	60.57	1.88	7.22e-09
Gm6296	16.41	30.71	0.9	1.65e-02
Gm6363	8.21	2.56	-1.68	4.54e-02
Gm6402	106.67	65.69	-0.7	8.51e-05
Gm6421	106.67	74.22	-0.52	3.02e-03
Gm6477	15.24	2.56	-2.57	5.48e-04
Gm6485	2.34	11.94	2.35	9.03e-03
Gm6542	21.1	8.53	-1.31	5.10e-03
Gm6565	0	5.97	4.79	5.68e-03
Gm6665	36.34	17.92	-1.02	2.10e-03
Gm6682	121.91	92.99	-0.39	1.74e-02
Gm6793	18.76	9.38	-1	3.52e-02
Gm6871	16.41	28.15	0.78	4.50e-02
Gm6900	9.38	0.85	-3.46	5.89e-03
Gm6916	48.06	22.18	-1.12	1.11e-04
Gm6969	1016.3	1127.79	0.15	3.57e-03
Gm7107	9.38	2.56	-1.87	2.13e-02
Gm7278	7.03	1.71	-2.04	3.91e-02
Gm7285	26.96	15.36	-0.81	3.33e-02
Gm7327	15.24	6.82	-1.16	3.34e-02
Gm7332	30.48	11.94	-1.35	4.49e-04
Gm7367	24.62	9.38	-1.39	1.39e-03
Gm7389	2.34	13.65	2.54	4.09e-03
Gm7488	111.36	75.93	-0.55	1.36e-03
Gm7517	16.41	2.56	-2.68	2.72e-04
Gm7664	9.38	0	-5.9	4.95e-04
Gm7666	191.07	133.94	-0.51	6.49e-05
Gm7729	242.65	317.35	0.39	1.04e-04
Gm7780	14.07	29.86	1.09	6.14e-03
Gm7832	2.34	15.36	2.71	1.92e-03
Gm7867	21.1	3.41	-2.63	3.23e-05
Gm7887	58.61	101.52	0.79	4.02e-05
Gm7964	1205.02	1339.36	0.15	1.14e-03
Gm8075	0	17.92	6.38	1.08e-04
Gm8116	36.34	12.8	-1.51	2.84e-05
Gm8141	7.03	0	-5.49	1.43e-03
Gm8170	9.38	2.56	-1.87	2.13e-02
Gm8188	8.21	20.47	1.32	9.82e-03
Gm8210	379.79	294.32	-0.37	3.24e-05
Gm8258	5.86	0	-5.22	2.75e-03
Gm8276	7.03	0.85	-3.04	1.89e-02
Gm8290	15.24	47.77	1.65	2.24e-06
Gm8355	78.54	55.45	-0.5	1.59e-02
Gm8566	11.72	1.71	-2.78	2.24e-03
Gm8705	5.86	14.5	1.31	3.39e-02
Gm8784	2.34	9.38	2	3.16e-02
Gm8850	2.34	8.53	1.86	4.84e-02
Gm8899	9.38	29.86	1.67	2.26e-04
Gm8991	1.17	12.8	3.45	4.73e-03
Gm9027	3.52	13.65	1.96	8.99e-03
Gm9104	3.52	11.94	1.76	2.10e-02
Gm9115	0	5.12	4.57	9.03e-03
Gm9118	71.5	46.07	-0.63	4.02e-03
Gm9260	91.43	56.3	-0.7	3.08e-04
Gm9378	0	5.97	4.79	5.68e-03
Gm9385	87.91	115.17	0.39	2.47e-02
Gm9392	7.03	1.71	-2.04	3.91e-02
Gm9396	5.86	0	-5.22	2.75e-03
Gm9403	7.03	0	-5.49	1.43e-03
Gm9517	1.17	14.5	3.63	2.72e-03
Gm9523	0	4.27	4.31	1.52e-02
Gm9531	134.8	183.42	0.44	9.85e-04
Gm9616	93.78	60.57	-0.63	9.17e-04
Gm9619	0	4.27	4.31	1.52e-02
Gm9762	216.86	177.44	-0.29	1.68e-02
Gm9803	0	4.27	4.31	1.52e-02
Gm9816	5.86	0	-5.22	2.75e-03
Gm9833	184.04	254.22	0.47	3.64e-05
Gm9974	0	7.68	5.15	2.55e-03
Gmcl1	144.18	195.36	0.44	7.68e-04
Gmds	56.27	17.92	-1.65	1.54e-08
Gmeb1	146.52	119.43	-0.29	4.93e-02
Gmfb	298.91	348.92	0.22	1.98e-02
Gmnn	2.34	10.24	2.13	2.04e-02
Gna13	1132.34	954.62	-0.25	6.47e-07
Gnai1	18.76	9.38	-1	3.52e-02
Gnai2	2210.77	2087.53	-0.08	2.50e-02
Gnao1	1781.74	1620.03	-0.14	6.08e-04
Gnas	20847.56	19489.01	-0.1	1.46e-19
Gnasas1	19.93	6.82	-1.55	2.13e-03
Gnat2	25.79	46.07	0.84	5.15e-03
Gnaz	105.5	162.94	0.63	1.73e-05
Gnb2	2092.38	1979.19	-0.08	3.54e-02
Gnb5	143.01	80.19	-0.83	5.52e-08
Gnl1	240.3	191.09	-0.33	3.73e-03
Gnpda1	57.44	77.63	0.43	4.39e-02
Gnptg	57.44	97.25	0.76	1.11e-04
Golga1	400.89	263.61	-0.6	1.88e-12
Golga2	137.15	104.08	-0.4	9.70e-03
Golga4	256.71	213.27	-0.27	1.57e-02
Golim4	328.22	424.84	0.37	1.23e-05
Golph3	815.85	912.81	0.16	4.89e-03
Golph3l	109.01	60.57	-0.85	2.00e-06
Golt1b	405.58	312.23	-0.38	9.92e-06
Gorasp1	98.46	50.33	-0.97	4.15e-07
Gorasp2	277.81	177.44	-0.65	7.86e-10
Gosr2	159.42	200.48	0.33	9.89e-03
Got2-ps1	17.58	7.68	-1.2	1.81e-02
Gpat3	22.27	36.68	0.72	3.09e-02
Gpat4	241.47	194.51	-0.31	6.14e-03
Gpatch1	139.49	107.49	-0.38	1.40e-02
Gpatch11	83.23	36.68	-1.18	4.54e-08
Gpatch2l	93.78	126.26	0.43	9.31e-03
Gpatch8	1699.69	1595.29	-0.09	3.09e-02
Gpbar1	1.17	8.53	2.86	2.32e-02
Gpc1	177	146.73	-0.27	4.64e-02
Gpd1l	301.26	197.92	-0.61	1.59e-09
Gpd2	71.5	34.12	-1.07	3.78e-06
Gper1	46.89	31.56	-0.57	3.91e-02
Gpi1	3007.86	2775.98	-0.12	1.44e-04
Gpm6b	596.65	677.36	0.18	6.54e-03
Gpn3	35.17	12.8	-1.46	5.79e-05
Gpr153	28.13	14.5	-0.96	1.14e-02
Gpr155	3.52	14.5	2.04	5.85e-03
Gpr173	146.52	106.64	-0.46	2.01e-03
Gpr176	9.38	1.71	-2.46	8.99e-03
Gpr3	26.96	11.09	-1.28	1.61e-03
Gpr6	4.69	13.65	1.54	2.17e-02
Gpr89	645.88	807.03	0.32	8.76e-08
Gprin1	10.55	3.41	-1.63	2.44e-02
Gps2	263.74	210.72	-0.32	2.81e-03
Gpt	15.24	31.56	1.05	5.93e-03
Gpt2	647.05	536.6	-0.27	5.38e-05
Gpx1	146.52	116.02	-0.34	2.40e-02
Gpx2-ps1	4.69	14.5	1.63	1.43e-02
Gpx4	726.76	654.33	-0.15	1.95e-02
Gpx7	42.2	25.59	-0.72	1.48e-02
Grb14	18.76	8.53	-1.14	1.88e-02
Grb7	9.38	0	-5.9	4.95e-04
Greb1l	165.28	197.92	0.26	4.55e-02
Grhl2	0	5.12	4.57	9.03e-03
Grid2ip	2203.73	2083.26	-0.08	2.88e-02
Grik5	1244.88	1152.53	-0.11	2.43e-02
Grin1	473.57	583.52	0.3	2.69e-05
Grk3	247.33	202.18	-0.29	9.80e-03
Grk5	85.57	121.99	0.51	2.50e-03
Grk6	346.97	278.96	-0.31	7.60e-04
Grm2	8.21	0	-5.71	8.19e-04
Grpel2	4.69	13.65	1.54	2.17e-02
Gsdma	0	5.97	4.79	5.68e-03
Gsk3b	1910.68	2057.67	0.11	4.77e-03
Gspt1	2809.76	3117.22	0.15	4.15e-07
Gsr	45.72	28.15	-0.7	1.34e-02
Gstm1	477.09	636.41	0.42	1.16e-09
Gstm2	1628.18	1968.95	0.27	1.28e-13
Gstm4	103.15	70.81	-0.54	2.55e-03
Gstm7	223.89	187.68	-0.25	3.38e-02
Gstz1	5.86	14.5	1.31	3.39e-02
Gtdc1	4.69	28.15	2.59	1.89e-05
Gtf2a2	301.26	365.13	0.28	2.80e-03
Gtf2e2	725.59	662	-0.13	4.37e-02
Gtf2f1	255.54	326.74	0.35	3.10e-04
Gtf2h1	262.57	371.1	0.5	5.89e-08
Gtf3c1	665.81	499.92	-0.41	2.05e-10
Gtpbp2	892.04	983.62	0.14	1.13e-02
Gtpbp4	268.43	334.41	0.32	1.10e-03
Gtse1	15.24	5.97	-1.35	1.60e-02
Gucy1a1	18.76	2.56	-2.87	6.93e-05
Gucy1b1	174.66	220.1	0.33	6.21e-03
Gusb	21.1	9.38	-1.17	1.02e-02
Gxylt1	101.98	62.28	-0.71	9.71e-05
Gzf1	66.82	48.63	-0.46	4.44e-02
H13	445.44	584.37	0.39	4.37e-08
H19	96.12	25.59	-1.91	1.22e-16
H1f0	5048.66	4690.33	-0.11	4.23e-06
H1f1	30.48	17.92	-0.77	3.10e-02
H1f10	92.6	70.81	-0.39	4.29e-02
H1f2	609.54	438.49	-0.48	3.01e-12
H1f3	441.92	344.65	-0.36	1.11e-05
H1f4	328.22	251.66	-0.38	6.26e-05
H2-K1	1382.02	1538.13	0.15	3.81e-04
H2-K2	60.95	87.02	0.51	1.15e-02
H2-M3	23.44	50.33	1.1	2.29e-04
H2-M5	35.17	0	-7.81	1.25e-06
H2-Q1	393.86	203.89	-0.95	4.45e-26
H2-T10	11.72	95.55	3.03	1.83e-17
H2-T23	42.2	67.39	0.68	4.46e-03
H2ac10	1736.03	1104.76	-0.65	8.09e-61
H2ac11	577.89	250.81	-1.2	2.50e-55
H2ac12	720.9	435.93	-0.73	1.98e-30
H2ac13	2548.36	1265.14	-1.01	8.32e-187
H2ac15	3469.71	2259	-0.62	4.94e-111
H2ac19	610.72	224.36	-1.44	1.33e-75
H2ac20	8220.63	5517.83	-0.58	5.78e-231
H2ac21	53.92	22.18	-1.28	4.17e-06
H2ac22	712.7	427.4	-0.74	6.14e-31
H2ac23	8.21	0	-5.71	8.19e-04
H2ac4	1447.67	743.9	-0.96	9.48e-98
H2ac6	1378.51	923.05	-0.58	4.55e-39
H2ac7	424.34	330.15	-0.36	1.41e-05
H2ac8	125.43	45.21	-1.47	5.74e-16
H2af-ps2	1310.52	887.22	-0.56	2.50e-35
H2aj	630.64	471.76	-0.42	3.98e-10
H2ax	2544.84	1190.07	-1.1	6.53e-212
H2az2	468.88	316.5	-0.57	5.96e-13
H2bc11	1758.3	1110.73	-0.66	2.32e-63
H2bc12	2718.33	1906.67	-0.51	1.13e-61
H2bc13	4040.57	2646.31	-0.61	3.59e-126
H2bc14	6111.85	3974.58	-0.62	7.46e-197
H2bc15	4251.57	2960.25	-0.52	3.07e-100
H2bc18	584.93	431.67	-0.44	3.28e-10
H2bc22	1373.82	994.71	-0.47	3.01e-26
H2bc23	768.96	619.35	-0.31	2.59e-07
H2bc24	55.09	20.47	-1.43	4.29e-07
H2bc3	4620.81	3431.16	-0.43	4.34e-76
H2bc4	3502.53	2686.4	-0.38	1.81e-46
H2bc6	6563.14	4027.47	-0.7	1.55e-263
H2bc7	885.01	569.87	-0.64	1.37e-29
H2bc8	4776.71	3273.33	-0.55	8.66e-122
H2bc9	2710.12	1950.18	-0.47	1.13e-53
H2bu1-ps	692.77	372.8	-0.89	1.40e-41
H2bu2	4327.76	2851.9	-0.6	1.15e-131
H3c1	889.7	592.9	-0.59	9.73e-26
H3c10	737.31	355.74	-1.05	2.05e-57
H3c11	1646.94	1146.56	-0.52	7.85e-39
H3c13	3742.83	2543.94	-0.56	3.59e-99
H3c15	654.09	247.4	-1.4	8.60e-78
H3c2	4384.03	3245.18	-0.43	1.29e-73
H3c3	2183.81	1493.77	-0.55	3.94e-56
H3c4	2543.67	1889.61	-0.43	9.86e-42
H3c6	2939.88	1980.04	-0.57	3.54e-81
H3c7	1627.01	1029.69	-0.66	3.11e-58
H3c8	1200.33	946.08	-0.34	3.95e-13
H3f3a	7558.34	6953.6	-0.12	5.50e-11
H3f3b	4034.71	3657.23	-0.14	2.98e-08
H3f4	2.34	8.53	1.86	4.84e-02
H4c1	2857.82	2175.4	-0.39	5.46e-40
H4c11	1665.7	969.12	-0.78	7.48e-80
H4c12	3493.15	2409.15	-0.54	2.62e-86
H4c14	2474.51	1730.93	-0.52	5.76e-57
H4c17	36.34	19.62	-0.89	6.41e-03
H4c18	468.88	296.88	-0.66	8.28e-17
H4c2	1134.69	881.25	-0.36	7.13e-14
H4c3	2849.62	2275.21	-0.32	9.18e-28
H4c4	9260.37	6941.65	-0.42	1.21e-143
H4c6	3521.29	2289.71	-0.62	2.97e-113
H4c8	3254.03	2244.5	-0.54	2.48e-80
H4c9	2283.44	1666.1	-0.45	9.55e-42
H4f16	97.29	61.42	-0.66	3.83e-04
Habp4	21.1	8.53	-1.31	5.10e-03
Hacd1	230.92	176.59	-0.39	8.53e-04
Hadh	7.03	28.15	2	8.78e-05
Hadhb	140.66	172.33	0.29	3.60e-02
Hadhb-ps	1.17	9.38	3	1.64e-02
Haghl	25.79	43.51	0.75	1.34e-02
Hand2	5905.54	4895.93	-0.27	1.21e-40
Hap1	80.88	110.05	0.44	1.26e-02
Hars	691.6	608.26	-0.19	4.86e-03
Haus1	26.96	41.8	0.63	3.91e-02
Haus3	110.19	83.6	-0.4	2.17e-02
Haus4	21.1	6.82	-1.63	1.03e-03
Haus6	10.55	23.03	1.13	1.45e-02
Hax1	261.4	321.62	0.3	2.61e-03
Hba-a1	41.03	5.97	-2.78	1.38e-09
Hbegf	9.38	0.85	-3.46	5.89e-03
Hcfc1	1663.35	1477.56	-0.17	3.03e-05
Hcn4	212.17	257.64	0.28	1.26e-02
Hdac1-ps	75.02	104.08	0.47	1.01e-02
Hdac11	236.78	174.88	-0.44	1.30e-04
Hdac2	4757.96	5000.86	0.07	2.78e-03
Hdac3	1370.3	1219.08	-0.17	2.15e-04
Hdac4	343.45	411.19	0.26	2.88e-03
Hdac5	1206.19	1105.61	-0.13	1.16e-02
Hdac7	214.51	156.97	-0.45	1.87e-04
Hddc2	269.61	325.03	0.27	6.42e-03
Hdgfl3	1329.27	1542.4	0.21	4.96e-07
Hdhd5	7.03	20.47	1.54	4.23e-03
Hdlbp	2963.32	3185.47	0.1	4.95e-04
Heatr1	16.41	29.86	0.86	2.32e-02
Heatr5b	486.46	626.17	0.36	1.26e-07
Heca	214.51	161.24	-0.41	6.45e-04
Hectd2	100.81	144.17	0.52	8.27e-04
Hectd3	124.25	76.78	-0.69	2.22e-05
Helz	1615.29	1466.47	-0.14	9.48e-04
Hepacam	0	9.38	5.44	1.27e-03
Hes6	7.03	0.85	-3.04	1.89e-02
Hexa	400.89	474.32	0.24	2.69e-03
Hexim2	15.24	26.45	0.8	4.84e-02
Hgd	3.52	21.33	2.6	2.33e-04
Hgf	0	13.65	5.98	3.23e-04
Hgs	521.63	397.54	-0.39	1.37e-07
Hhat	12.89	34.98	1.44	2.47e-04
Hibadh	235.61	188.53	-0.32	5.31e-03
Hic2	158.25	123.7	-0.36	1.29e-02
Hif1a	1426.57	1528.75	0.1	2.58e-02
Hif1an	189.9	240.57	0.34	3.30e-03
Higd2a	9.38	1.71	-2.46	8.99e-03
Hip1r	237.96	158.68	-0.58	3.08e-07
Hipk2	1393.74	1159.36	-0.27	1.62e-09
Hipk3	804.13	708.07	-0.18	2.49e-03
Hivep2	378.62	331.85	-0.19	3.70e-02
Hk3	0	8.53	5.31	1.78e-03
Hlf	8.21	2.56	-1.68	4.54e-02
Hmces	73.85	139.91	0.92	2.57e-08
Hmgb1	921.35	1007.51	0.13	1.96e-02
Hmgb1-ps1	0	5.12	4.57	9.03e-03
Hmgb1-ps7	0	8.53	5.31	1.78e-03
Hmgb2	158.25	105.78	-0.58	4.54e-05
Hmgcs1	882.67	965.71	0.13	2.17e-02
Hmgn1	506.39	453.85	-0.16	4.51e-02
Hmgn2	2288.13	1775.3	-0.37	6.10e-28
Hmgn2-ps1	21.1	6.82	-1.63	1.03e-03
Hmgxb3	484.12	586.93	0.28	1.05e-04
Hmx2	55.09	36.68	-0.59	2.06e-02
Hmx3	16.41	4.27	-1.94	1.42e-03
Hnrnpa1	37635.8	35956.34	-0.07	1.99e-16
Hnrnpa3	8024.88	8403.01	0.07	2.65e-04
Hnrnpc	9561.63	9936.02	0.06	1.01e-03
Hnrnpf	600.17	731.96	0.29	6.48e-06
Hnrnph1	25126.09	24633.18	-0.03	7.60e-03
Hnrnph2	749.04	667.98	-0.17	9.15e-03
Hnrnph3	1389.06	1228.46	-0.18	8.45e-05
Hnrnpk	8378.88	9105.11	0.12	6.90e-13
Hnrnpl	2262.34	1901.55	-0.25	1.40e-13
Hnrnpll	1815.74	1709.61	-0.09	3.39e-02
Hnrnpu	23468.6	22989.27	-0.03	7.17e-03
Hoga1	9.38	0	-5.9	4.95e-04
Homer1	232.1	273.84	0.24	2.89e-02
Hook1	45.72	75.93	0.73	1.10e-03
Hoxa10	443.09	377.07	-0.23	4.95e-03
Hoxa11	493.5	377.07	-0.39	4.13e-07
Hoxa2	137.15	333.56	1.28	1.19e-30
Hoxa4	57.44	31.56	-0.86	6.57e-04
Hoxa7	70.33	47.77	-0.56	1.18e-02
Hoxc4	130.11	75.07	-0.79	8.35e-07
Hoxc9	311.8	358.3	0.2	3.47e-02
Hoxd10	318.84	238.87	-0.42	1.82e-05
Hoxd13	73.85	103.22	0.48	8.99e-03
Hoxd8	66.82	92.13	0.46	1.82e-02
Hpca	489.98	429.96	-0.19	1.74e-02
Hpcal1	169.97	246.55	0.54	3.33e-06
Hpcal4	8.21	19.62	1.26	1.49e-02
Hpdl	1.17	8.53	2.86	2.32e-02
Hprt	139.49	186.83	0.42	1.56e-03
Hps3	18.76	40.1	1.1	1.19e-03
Hras	371.59	261.05	-0.51	1.19e-08
Hrh3	8.21	34.98	2.09	6.90e-06
Hrob	15.24	40.1	1.4	1.09e-04
Hs1bp3	33.99	12.8	-1.41	1.19e-04
Hs6st1	1248.39	1112.44	-0.17	5.33e-04
Hsd17b10	463.02	341.24	-0.44	2.73e-08
Hsdl2	17.58	33.27	0.92	1.10e-02
Hsf2	562.66	724.28	0.36	1.04e-08
Hsf2bp	0	4.27	4.31	1.52e-02
Hsp90aa1	4398.09	4732.13	0.11	1.17e-05
Hsp90ab1	27536.13	28151.36	0.03	1.41e-03
Hsp90b1	11224.98	13708.42	0.29	2.40e-103
Hspa12a	336.42	269.58	-0.32	7.71e-04
Hspa1a	2.34	20.47	3.13	2.40e-04
Hspa4	2016.18	2417.68	0.26	2.62e-15
Hspa5	5079.14	5460.68	0.1	2.75e-06
Hspa8	29435.1	31605.55	0.1	1.28e-32
Hspa9	6709.67	7289.72	0.12	2.31e-10
Hspbap1	18.76	6.82	-1.46	4.34e-03
Hspd1	2765.22	3066.03	0.15	6.06e-07
Hsph1	1024.5	1124.38	0.13	9.70e-03
Htatip2	7.03	0	-5.49	1.43e-03
Htr3a	19.93	5.97	-1.74	9.05e-04
Htra1	0	16.21	6.23	1.64e-04
Htt	903.77	1100.5	0.28	2.27e-08
Iars	794.75	946.94	0.25	4.95e-06
Icmt	38.68	23.89	-0.7	2.46e-02
Id2	26.96	3.41	-2.98	1.09e-06
Id4	14.07	0	-6.49	9.32e-05
Ide	1056.15	1183.25	0.16	1.03e-03
Idh1	351.66	403.52	0.2	2.57e-02
Idh2	1376.16	1139.74	-0.27	8.33e-10
Iffo1	566.17	727.69	0.36	1.17e-08
Ifi35	14.07	2.56	-2.46	1.11e-03
Ifngr2	17.58	3.41	-2.37	2.83e-04
Ifrd2	166.45	105.78	-0.65	2.64e-06
Ift122	854.53	633.85	-0.43	2.95e-14
Ift20	38.68	62.28	0.69	5.68e-03
Ift22	11.72	22.18	0.92	4.20e-02
Ift80	237.96	278.96	0.23	3.40e-02
Igbp1	134.8	167.21	0.31	2.86e-02
Igf1r	1699.69	1946.77	0.2	2.14e-07
Igfbpl1	5.86	0	-5.22	2.75e-03
Igip	10.55	28.15	1.42	1.27e-03
Igsf3	254.37	214.98	-0.24	3.04e-02
Igsf9	90.26	145.03	0.68	1.25e-05
Ikbkb	196.93	250.81	0.35	2.11e-03
Ikbkg	314.15	394.13	0.33	2.28e-04
Ikzf5	688.08	608.26	-0.18	7.14e-03
Il20rb	7.03	1.71	-2.04	3.91e-02
Ilkap	400.89	307.97	-0.38	9.52e-06
Imp3	237.96	286.64	0.27	1.13e-02
[truncated: 2,623 more rows]
